# Supplementary material for: MAP3K1 mutations confer tumor immune heterogeneity in hormone receptor–positive HER2-negative breast cancer
Source: J Clin Invest. 2024 Nov 12;135(2):e183656. doi: 10.1172/JCI183656 (PMC11735090; doi:10.1172/JCI183656)
Supplement: Supplemental tables 1-5 [file jci-135-183656-s170.xlsx]

## Sheet: Table S1
Table S1. The immune subtyping and MAP3K1 mutation data of the CBCGA HR+/HER2- breast cancer cohort
Tumor_Sample_Barcode	Immune_subtype	MAP3K1 mutation	Age	Menopause	Grade	Tumor_size_cm	Positive_axillary_lymph_nodes	pT	pN	ER_status	ER_percent	PR_status	PR_percent	HER2_Status	HER2_IHC_Status	HER2_FISH_Status	Ki67 index	OS_status	OS_days	OS_months
ACSK	ICold	No	42	Yes	2	3	7	pT2	pN2	Positive	Unknown	Positive	Unknown	Negative	1	Unknown	25	0	1130	37.1253
ACWQ	IHot	NA	61	Yes	2	3.8	8	pT2	pN2	Positive	95	Positive	70	Negative	0	Unknown	20	0	2338	76.8131
CKPD	ICold	No	48	No	3	3.5	18	pT2	pN3	Positive	80	Positive	70	Negative	1	Unknown	80	0	3011	98.924
AEXF	ICold	No	62	Yes	2	2	11	pT1	pN3	Positive	90	Positive	90	Negative	1	Unknown	10	0	3024	99.3511
AGNS	ICold	No	36	No	2	1.6	10	pT1	pN3	Positive	90	Positive	90	Negative	1	Unknown	50	0	2463	80.9199
AGRL	IHot	No	56	Yes	2	2.5	11	pT2	pN3	Positive	30	Negative	0	Negative	0	Unknown	20	1	1674	54.9979
AJEH	IHot	No	69	Yes	3	2.2	4	pT2	pN2	Positive	90	Positive	30	Negative	0	Unknown	35	0	2339	76.846
AOKS	IHot	No	59	Yes	2	1.5	0	pT1	pN0	Positive	90	Negative	Unknown	Negative	1	Unknown	30	0	2907	95.5072
AYKR	IHot	No	58	Yes	3	2.5	5	pT2	pN2	Positive	100	Positive	20	Negative	1	Unknown	30	0	2815	92.4846
MIEY	ICold	No	35	No	2	4	0	pT2	pN0	Positive	90	Positive	90	Negative	1	Unknown	20	0	2880	94.6201
BFJP	ICold	NA	61	Yes	2	4	0	pT2	pN0	Positive	90	Positive	5	Negative	2	Negative	20	0	3009	98.8583
BLHR	ICold	Yes	58	Yes	2	3	8	pT2	pN2	Positive	90	Positive	80	Negative	1	Unknown	15	0	2992	98.2998
BLIP	IHot	No	40	No	3	1.5	0	pT1	pN0	Positive	90	Positive	80	Negative	2	Negative	25	0	1730	56.8378
BMRK	IHot	No	36	No	3	3.5	3	pT2	pN1	Positive	95	Positive	50	Negative	1	Unknown	30	0	2157	70.8665
HRPE	IHot	No	54	Yes	2	4	2	pT2	pN1	Positive	80	Positive	70	Negative	1	Unknown	30	1	2691	88.4107
BSMK	ICold	No	55	No	2	2.5	5	pT2	pN2	Positive	95	Positive	80	Negative	2	Negative	20	0	2557	84.0082
BTJD	ICold	No	37	No	2	2.5	0	pT2	pN0	Positive	90	Positive	90	Negative	1	Negative	20	0	2660	87.3922
BTWO	IHot	No	44	No	3	2	8	pT1	pN2	Positive	80	Positive	60	Negative	0	Unknown	20	0	2344	77.0103
BWVZ	ICold	NA	41	No	3	2.5	3	pT2	pN1	Positive	90	Positive	50	Negative	1	Unknown	30	0	3069	100.83
CLAV	IHot	No	41	No	2	1.5	1	pT1	pN1	Positive	90	Positive	90	Negative	1	Unknown	40	0	2848	93.5688
KJEL	IHot	NA	37	No	2	3	1	pT2	pN1	Positive	70	Positive	60	Negative	0	Unknown	20	0	3003	98.6612
COSG	IHot	No	59	Yes	2	2.5	1	pT2	pN1	Positive	100	Positive	70	Negative	2	Negative	15	0	2837	93.2074
NXYB	ICold	No	51	Yes	2	3.5	36	pT2	pN3	Positive	90	Positive	60	Negative	0	Negative	15	0	2646	86.9322
COUE	IHot	No	64	Yes	2	2	0	pT1	pN0	Positive	95	Positive	15	Negative	2	Negative	20	0	2536	83.3183
CSTL	IHot	No	63	Yes	2	4	1	pT2	pN1	Positive	95	Positive	60	Negative	0	Unknown	20	0	1625	53.3881
CVZN	ICold	No	41	No	3	4	3	pT2	pN1	Positive	90	Positive	90	Negative	1	Unknown	60	0	2648	86.9979
CWNB	IHot	No	61	Yes	2	1.6	0	pT1	pN0	Positive	100	Positive	90	Negative	1	Negative	15	0	2709	89.0021
DHJT	ICold	No	50	Yes	2	1.5	0	pT1	pN0	Positive	100	Positive	40	Negative	1	Unknown	8	0	2211	72.6407
DHRL	ICold	No	58	Yes	2	1	0	pT1	pN0	Positive	Unknown	Positive	Unknown	Negative	1	Negative	20	0	3292	108.156
DIAX	ICold	No	64	Yes	2	2.1	4	pT2	pN2	Positive	90	Positive	80	Negative	1	Unknown	10	0	2982	97.9713
DICU	IHot	NA	59	Yes	2	2.5	0	pT2	pN0	Positive	90	Positive	90	Negative	2	Negative	20	0	2825	92.8131
DSAT	ICold	NA	58	Yes	2	3.5	25	pT2	pN3	Positive	100	Negative	Unknown	Negative	1	Unknown	20	0	2391	78.5544
DIYJ	IHot	No	63	Yes	2	3	0	pT2	pN0	Positive	100	Positive	15	Negative	2	Negative	25	0	2624	86.2094
DPEF	ICold	No	49	No	3	1.8	0	pT1	pN0	Positive	85	Positive	90	Negative	1	Unknown	80	1	430	14.1273
HSVK	IHot	No	40	No	2	1	1	pT1	pN1	Positive	Unknown	Positive	Unknown	Negative	1	Unknown	15	0	3234	106.251
DTHS	IHot	No	55	Yes	3	2.5	0	pT2	pN0	Positive	5	Negative	Unknown	Negative	0	Unknown	50	0	2182	71.6879
DWHR	ICold	No	48	No	2	1.8	3	pT1	pN1	Positive	90	Positive	90	Negative	1	Unknown	20	0	2417	79.4086
DWOJ	IHot	No	56	Yes	3	2.2	0	pT2	pN0	Positive	40	Positive	1	Negative	2	Negative	40	0	2905	95.4415
DZPE	ICold	No	56	Yes	3	3.2	3	pT2	pN1	Positive	60	Positive	10	Negative	2	Negative	30	0	3013	98.9897
EBSP	ICold	NA	64	Yes	3	2	1	pT1	pN1	Positive	90	Positive	50	Negative	1	Unknown	50	0	2934	96.3943
EFWC	IHot	No	34	Yes	2	3	5	pT2	pN2	Positive	90	Positive	90	Negative	1	Unknown	20	0	3005	98.7269
EFXZ	IHot	NA	48	No	2	2.5	1	pT2	pN1	Positive	90	Positive	30	Negative	2	Negative	10	0	3017	99.1211
EVNI	ICold	NA	73	Yes	3	2.5	0	pT2	pN0	Positive	100	Positive	20	Negative	0	Unknown	60	0	2418	79.4415
EISM	IHot	No	42	No	3	1.6	0	pT1	pN0	Positive	30	Positive	30	Negative	0	Unknown	60	0	2919	95.9014
EMKL	ICold	Yes	45	No	1	1.5	6	pT1	pN2	Positive	80	Positive	70	Negative	1	Unknown	15	0	2545	83.614
GFYC	IHot	No	52	Yes	2	2.3	0	pT1	pN0	Positive	Unknown	Positive	Unknown	Negative	1	Unknown	30	0	3888	127.737
JYNK	IHot	No	41	No	2	4	6	pT2	pN2	Positive	Unknown	Positive	Unknown	Negative	0	Unknown	5	0	4003	131.515
UIAQ	ICold	Yes	42	No	2	3	19	pT2	pN3	Positive	Unknown	Positive	Unknown	Negative	2	Negative	25	0	3544	116.435
FENY	ICold	No	57	Yes	2	2.8	3	pT2	pN1	Positive	95	Positive	60	Negative	2	Negative	30	0	2586	84.961
MGPB	IHot	No	46	No	2	1.7	0	pT1	pN0	Positive	90	Positive	90	Negative	1	Unknown	10	0	2988	98.1684
FKGM	ICold	No	42	No	3	2	15	pT1	pN3	Positive	90	Positive	15	Negative	1	Unknown	30	0	2598	85.3552
FLZQ	ICold	Yes	43	No	3	2.7	4	pT2	pN2	Positive	40	Negative	Unknown	Negative	1	Unknown	30	0	2961	97.2813
GTKV	ICold	No	29	No	2	2.5	3	pT2	pN1	Positive	80	Positive	30	Negative	1	Unknown	15	0	2870	94.2916
JDQA	ICold	No	52	Yes	3	2.2	2	pT2	pN1	Positive	90	Positive	60	Negative	0	Negative	30	1	2129	69.9466
FWMQ	IHot	No	70	Yes	3	2	0	pT1	pN0	Positive	100	Positive	30	Negative	0	Unknown	20	0	2570	84.4353
FXIE	IHot	No	50	Yes	2	1.2	0	pT1	pN0	Positive	80	Positive	80	Negative	0	Unknown	20	0	2794	91.7947
FZPI	IHot	No	66	Yes	3	3.5	18	pT2	pN3	Positive	100	Positive	80	Negative	1	Unknown	30	1	1755	57.6591
GBEX	ICold	No	46	No	1	0.4	0	pT1	pN0	Positive	85	Positive	85	Negative	1	Unknown	25	0	2545	83.614
GBNO	ICold	No	76	Yes	2	3	2	pT2	pN1	Positive	90	Negative	Unknown	Negative	0	Unknown	25	0	2463	80.9199
GBWO	ICold	No	61	Yes	2	2	0	pT1	pN0	Positive	100	Positive	80	Negative	0	Unknown	10	0	3068	100.797
GDAW	ICold	No	54	No	2	2	12	pT1	pN3	Positive	Unknown	Positive	Unknown	Negative	1	Unknown	30	0	1012	33.2485
DIFQ	ICold	No	38	No	2	1.8	0	pT1	pN0	Positive	Unknown	Positive	Unknown	Negative	0	Unknown	5	0	3074	100.994
GNTB	IHot	No	57	Yes	3	2.5	0	pT2	pN0	Positive	95	Positive	80	Negative	2	Negative	80	0	2500	82.1355
GQCV	IHot	No	47	No	3	3	0	pT2	pN0	Positive	90	Positive	90	Negative	1	Unknown	45	0	2210	72.6078
GSPW	ICold	Yes	49	No	Unknown	3	3	pT2	pN1	Positive	90	Positive	10	Negative	1	Unknown	5	1	840	27.5975
NSZE	ICold	No	54	Yes	2	3	0	pT2	pN0	Positive	Unknown	Positive	Unknown	Negative	2	Negative	25	0	3503	115.088
GTNE	ICold	No	60	Yes	Unknown	2	1	pT1	pN1	Positive	90	Positive	90	Negative	2	Negative	20	0	2902	95.3429
NCWH	ICold	No	45	No	2	2	0	pT1	pN0	Positive	Unknown	Positive	Unknown	Negative	0	Unknown	15	0	3299	108.386
GXLH	ICold	No	63	Yes	2	3	0	pT2	pN0	Positive	95	Positive	5	Negative	2	Negative	10	0	2134	70.1109
GYQK	IHot	NA	66	Yes	2	2.6	0	pT2	pN0	Positive	100	Positive	80	Negative	1	Unknown	5	0	3004	98.694
HAGF	IHot	No	64	Yes	2	1.2	2	pT1	pN1	Positive	90	Positive	20	Negative	1	Unknown	15	0	2916	95.8029
HAIV	IHot	No	48	No	3	1.8	0	pT1	pN0	Positive	80	Positive	80	Negative	1	Negative	80	0	2485	81.6427
HBIR	ICold	No	45	No	2	1.5	2	pT1	pN1	Positive	90	Positive	90	Negative	2	Negative	30	0	3044	100.008
HDGE	IHot	No	46	Yes	2	3	1	pT2	pN1	Positive	50	Positive	50	Negative	1	Unknown	15	0	2204	72.4107
HFCS	IHot	No	37	No	2	2.5	1	pT2	pN1	Positive	90	Positive	90	Negative	1	Unknown	20	0	2891	94.9815
UWIR	IHot	No	61	Yes	3	3	17	pT2	pN3	Positive	80	Negative	0	Negative	0	Unknown	40	1	2151	70.6694
HMOZ	IHot	NA	46	No	3	3	8	pT2	pN2	Positive	Unknown	Positive	Unknown	Negative	1	Negative	20	0	3470	114.004
HOSW	ICold	No	55	Yes	2	2	0	pT1	pN0	Positive	95	Positive	10	Negative	0	Unknown	10	0	2330	76.5503
HPRI	ICold	Yes	42	No	2	3.4	0	pT2	pN0	Positive	Unknown	Positive	Unknown	Negative	1	Negative	10	1	631	20.731
PXHO	IHot	No	45	Yes	3	4.5	3	pT2	pN1	Positive	Unknown	Positive	Unknown	Negative	1	Negative	15	0	3975	130.595
YWMS	ICold-removed	NA	59	Yes	2	5.5	20	pT3	pN3	Positive	Unknown	Positive	Unknown	Negative	2	Negative	30	0	3731	122.579
POKR	ICold	No	51	Yes	3	3	20	pT2	pN3	Positive	Unknown	Positive	Unknown	Negative	1	Unknown	40	1	2323	76.3203
IFJT	ICold	No	46	No	3	3.5	4	pT2	pN2	Positive	90	Positive	90	Negative	1	Negative	80	1	2529	83.0883
GKBF	ICold	No	40	No	2	2.5	2	pT2	pN1	Positive	Unknown	Positive	Unknown	Negative	2	Negative	20	1	3257	107.006
HYCV	ICold	No	68	Yes	2	3	8	pT2	pN2	Positive	90	Positive	40	Negative	2	Negative	10	0	2129	69.9466
ICKO	ICold	No	63	Yes	2	7	2	pT3	pN1	Positive	90	Negative	0	Negative	2	Negative	15	0	2313	75.9918
IEQH	IHot	No	48	Yes	3	3.5	3	pT2	pN1	Positive	60	Positive	70	Negative	2	Negative	70	0	2795	91.8275
GACY	IHot	No	61	Yes	Unknown	2.5	2	pT2	pN1	Positive	Unknown	Positive	Unknown	Negative	1	Unknown	5	1	2148	70.5708
IHKT	IHot	No	56	Yes	3	1	0	pT1	pN0	Positive	100	Negative	Unknown	Negative	2	Negative	60	0	2015	66.2012
IHWE	IHot	No	39	No	3	4.5	12	pT2	pN3	Positive	70	Positive	40	Negative	0	Unknown	65	0	1211	39.7864
ILFV	IHot	No	63	Yes	2	2.2	20	pT2	pN3	Positive	80	Positive	80	Negative	2	Negative	20	1	1414	46.4559
IMOC	IHot	No	48	No	3	2.7	0	pT2	pN0	Positive	40	Positive	30	Negative	1	Unknown	60	0	2605	85.5852
INMG	IHot	Yes	57	No	2	2	7	pT1	pN2	Positive	70	Positive	90	Negative	1	Unknown	15	0	2488	81.7413
IOJB	IHot	No	31	No	1	2.5	0	pT2	pN0	Positive	90	Positive	70	Negative	2	Negative	15	0	2434	79.9671
UCXS	ICold	No	75	Yes	Unknown	2.5	2	pT2	pN1	Positive	95	Positive	50	Negative	2	Negative	20	0	2413	79.2772
ITBW	IHot	No	57	Yes	3	2.5	0	pT2	pN0	Positive	1	Negative	Unknown	Negative	0	Unknown	70	0	2478	81.4127
ITWN	ICold	No	61	Yes	Unknown	4	2	pT1	pN1	Positive	70	Negative	Unknown	Negative	1	Unknown	20	0	2164	71.0965
FQCZ	IHot	No	59	Yes	2	2	37	pT1	pN3	Positive	100	Positive	10	Negative	2	Negative	30	1	2145	70.4723
IWEB	IHot	No	33	Yes	3	3	3	pT2	pN1	Positive	90	Positive	70	Negative	0	Negative	90	0	2998	98.4969
IWLO	ICold	No	57	Yes	2	2.5	2	pT2	pN1	Positive	95	Positive	80	Negative	2	Negative	45	0	2183	71.7207
IYVQ	ICold	No	45	No	2	2	3	pT1	pN1	Positive	100	Positive	90	Negative	0	Unknown	20	0	1956	64.2628
IZVH	IHot	No	59	Yes	2	1.5	3	pT1	pN1	Positive	90	Positive	50	Negative	2	Negative	15	0	1991	65.4127
IZWA	IHot	No	36	No	3	3.5	8	pT2	pN2	Positive	90	Positive	20	Negative	0	Negative	60	0	2954	97.0513
VPHD	ICold	No	68	Yes	2	1.5	0	pT1	pN0	Positive	90	Negative	0	Negative	1	Unknown	30	0	2562	84.1725
HVJN	ICold	No	40	No	2	2	7	pT1	pN2	Positive	Unknown	Positive	Unknown	Negative	1	Unknown	25	1	2183	71.7207
JFAQ	IHot	No	44	No	3	1.4	0	pT1	pN0	Positive	90	Positive	20	Negative	1	Unknown	30	0	2955	97.0842
JFLK	IHot	Yes	68	Yes	2	2	0	pT1	pN0	Positive	90	Positive	70	Negative	2	Negative	20	0	2992	98.2998
JFQX	ICold	No	47	No	2	1.8	1	pT1	pN1	Positive	90	Positive	90	Negative	1	Unknown	15	0	2341	76.9117
JLDQ	ICold	No	57	Yes	3	3.5	0	pT2	pN0	Positive	100	Positive	5	Negative	2	Negative	30	0	2060	67.6797
JLWB	IHot	No	62	Yes	3	2.5	0	pT2	pN0	Positive	65	Positive	60	Negative	2	Negative	35	0	2534	83.2526
JQHV	ICold	No	61	No	3	1	3	pT1	pN1	Positive	90	Positive	60	Negative	1	Negative	5	0	2989	98.2012
COUB	IHot	No	52	Yes	3	3	0	pT2	pN0	Positive	1	Negative	0	Negative	2	Negative	80	1	2358	77.4702
JTUY	IHot	No	53	No	2	4	1	pT2	pN1	Positive	80	Positive	40	Negative	1	Unknown	20	1	1663	54.6366
JUQI	IHot	Yes	44	No	2	3.5	5	pT2	pN2	Positive	80	Positive	95	Negative	2	Negative	10	0	2165	71.1294
JXLE	IHot	No	54	Yes	3	2.2	0	pT2	pN0	Positive	80	Positive	60	Negative	0	Unknown	40	0	2865	94.1273
JXRV	IHot	No	39	No	2	2.2	8	pT2	pN2	Positive	Unknown	Positive	Unknown	Negative	1	Unknown	50	0	843	27.6961
IKMF	ICold	No	80	Yes	2	2.5	17	pT2	pN3	Positive	Unknown	Positive	Unknown	Negative	0	Unknown	10	1	2979	97.8727
JYON	ICold	No	33	Yes	3	2.5	4	pT2	pN2	Positive	60	Positive	70	Negative	1	Unknown	70	0	2721	89.3963
KBGM	IHot	No	54	Yes	3	3	11	pT2	pN3	Positive	80	Negative	Unknown	Negative	2	Negative	30	0	2837	93.2074
JRGO	IHot	No	55	Unknown	2	3.5	2	pT2	pN1	Positive	Unknown	Positive	Unknown	Negative	2	Negative	30	1	1636	53.7495
KCIF	IHot	NA	65	Yes	2	1.8	2	pT1	pN1	Positive	95	Positive	70	Negative	1	Unknown	15	0	2723	89.462
KDYV	IHot	No	44	No	2	2.5	1	pT2	pN1	Positive	90	Positive	50	Negative	2	Negative	20	0	2443	80.2628
UVIJ	IHot	No	45	Yes	Unknown	2	8	pT1	pN2	Positive	70	Positive	60	Negative	1	Negative	70	1	1888	62.0287
QJNO	ICold	No	44	No	2	3.5	2	pT2	pN1	Positive	90	Positive	60	Negative	1	Unknown	15	1	1998	65.6427
KGTJ	IHot	No	53	No	2	2	2	pT1	pN1	Positive	90	Positive	20	Negative	1	Unknown	30	0	2924	96.0657
KLFB	IHot	No	74	Yes	2	2.5	0	pT2	pN0	Positive	90	Positive	90	Negative	0	Unknown	60	0	2012	66.1027
KQIS	ICold	Yes	57	Yes	1	2.3	0	pT2	pN0	Positive	90	Positive	90	Negative	0	Unknown	8	0	2536	83.3183
KQSA	ICold	No	53	Yes	2	3	2	pT2	pN1	Positive	Unknown	Positive	Unknown	Negative	0	Unknown	10	1	1581	51.9425
POTK	ICold	No	61	Yes	3	3.2	2	pT2	pN1	Positive	Unknown	Positive	Unknown	Negative	0	Unknown	10	1	2371	77.8973
KZEF	IHot	No	49	Yes	2	2	0	pT1	pN0	Positive	90	Positive	90	Negative	1	Unknown	10	0	3004	98.694
LASO	IHot	No	60	Yes	2	2	0	pT1	pN0	Positive	90	Positive	5	Negative	0	Unknown	10	0	2343	76.9774
LCUV	IHot	No	60	Yes	3	1	0	pT1	pN0	Positive	95	Negative	Unknown	Negative	1	Unknown	60	0	2267	74.4805
LDZQ	ICold	No	34	No	3	3	1	pT2	pN1	Positive	90	Positive	2	Negative	0	Unknown	30	0	2479	81.4456
FHCJ	ICold	No	51	No	2	3	5	pT2	pN2	Positive	Unknown	Positive	Unknown	Negative	0	Unknown	Unknown	1	1842	60.5175
AEUJ	IHot	No	54	Yes	3	2	4	pT1	pN2	Positive	90	Positive	40	Negative	1	Unknown	60	0	2406	79.0472
IVPR	IHot	No	57	Yes	2	2.5	1	pT2	pN1	Positive	Unknown	Positive	Unknown	Negative	2	Negative	20	1	2867	94.193
LRAX	ICold	NA	60	Yes	2	2	0	pT1	pN0	Positive	100	Positive	5	Negative	2	Negative	70	0	2853	93.7331
LRJV	IHot	No	57	Yes	3	3.5	3	pT2	pN1	Positive	Unknown	Positive	Unknown	Negative	1	Unknown	30	0	588	19.3183
LRZM	IHot	No	66	Yes	2	2	0	pT1	pN0	Positive	90	Positive	30	Negative	0	Unknown	20	0	2500	82.1355
LTQA	ICold	No	68	Yes	2	3	3	pT2	pN1	Positive	95	Positive	95	Negative	1	Unknown	10	0	2134	70.1109
LWBT	ICold	No	45	No	2	4.5	1	pT2	pN1	Positive	90	Positive	90	Negative	0	Unknown	20	0	2689	88.345
LXRO	IHot	No	60	Yes	2	2.5	3	pT2	pN1	Positive	90	Positive	25	Negative	2	Negative	15	0	2760	90.6776
KBPY	ICold	No	58	Yes	Unknown	1.7	0	pT1	pN0	Positive	80	Positive	25	Negative	2	Negative	25	1	1901	62.4559
MBAU	ICold	Yes	44	No	2	3	3	pT2	pN1	Positive	70	Positive	90	Negative	1	Unknown	5	0	2386	78.3901
JRDW	IHot	No	58	Yes	3	1.5	10	pT1	pN3	Positive	90	Positive	70	Negative	1	Negative	50	1	1335	43.8604
ORNF	ICold	No	39	No	2	3	27	pT2	pN3	Positive	80	Positive	80	Negative	1	Unknown	30	1	1965	64.5585
MKAF	IHot	No	38	No	2	2.3	2	pT2	pN1	Positive	85	Positive	80	Negative	0	Unknown	25	0	2335	76.7146
MNDC	ICold	No	50	No	2	1	0	pT1	pN0	Positive	90	Positive	90	Negative	0	Unknown	10	0	2690	88.3778
MNXT	ICold	Yes	68	Yes	2	2	1	pT1	pN1	Positive	100	Positive	30	Negative	1	Unknown	40	0	2625	86.2423
MPGH	ICold	No	43	No	3	2	0	pT1	pN0	Positive	90	Positive	50	Negative	1	Negative	60	0	2275	74.7433
KELR	ICold	NA	24	No	2	4	1	pT2	pN1	Positive	80	Positive	40	Negative	0	Unknown	50	1	1543	50.694
DEWY	IHot	No	54	Yes	3	3	17	pT2	pN3	Positive	Unknown	Positive	Unknown	Negative	0	Unknown	20	1	2474	81.2813
MTQA	ICold	No	57	Yes	2	1.8	7	pT1	pN2	Positive	90	Negative	Unknown	Negative	1	Unknown	20	0	2461	80.8542
MVRN	ICold	NA	42	No	2	2.1	0	pT2	pN0	Positive	85	Positive	40	Negative	0	Unknown	20	0	2574	84.5667
MWDY	ICold	No	76	Yes	3	3.2	0	pT2	pN0	Positive	95	Positive	10	Negative	2	Negative	40	1	1894	62.2259
WIZA	IHot	No	48	Yes	Unknown	2.5	14	pT2	pN3	Positive	Unknown	Positive	Unknown	Negative	2	Unknown	10	1	2305	75.729
SCBY	ICold	No	45	No	3	2.5	0	pT2	pN0	Positive	Unknown	Positive	Unknown	Negative	2	Negative	60	1	1422	46.7187
MZKF	ICold	Yes	63	Yes	2	3	0	pT2	pN0	Positive	95	Positive	60	Negative	2	Negative	30	0	2670	87.7207
NADU	ICold	No	57	Yes	3	2.3	5	pT2	pN2	Positive	90	Negative	Unknown	Negative	2	Negative	50	0	2866	94.1602
NBKZ	IHot	No	78	Yes	2	3	12	pT2	pN3	Positive	80	Positive	70	Negative	2	Negative	25	1	220	7.22793
NBPH	IHot	No	62	Yes	2	2.2	1	pT2	pN1	Positive	80	Positive	40	Negative	2	Negative	30	0	2902	95.3429
KRYF	ICold	No	40	No	3	5	4	pT2	pN2	Positive	Unknown	Positive	Unknown	Negative	1	Unknown	10	1	2395	78.6858
NIDW	IHot	No	48	Yes	2	2.5	1	pT2	pN1	Positive	80	Positive	15	Negative	0	Unknown	15	0	2808	92.2546
NMLV	IHot	No	55	Yes	3	1.7	0	pT1	pN0	Positive	90	Positive	80	Negative	1	Unknown	20	0	2883	94.7187
ODTH	IHot	No	61	Yes	Unknown	3.6	12	pT2	pN3	Positive	100	Negative	0	Negative	1	Negative	30	0	2593	85.191
NPKG	ICold	No	40	No	2	3	5	pT2	pN2	Positive	70	Positive	70	Negative	0	Unknown	60	1	2292	75.3018
NREC	IHot	No	63	Yes	2	2.8	0	pT2	pN0	Positive	90	Positive	90	Negative	2	Negative	20	0	2834	93.1088
EPTX	ICold	No	69	Yes	Unknown	2	30	pT1	pN3	Positive	Unknown	Positive	Unknown	Negative	1	Negative	25	1	929	30.5216
KJNZ	ICold	No	63	Yes	2	2.2	3	pT2	pN1	Positive	80	Positive	20	Negative	2	Negative	50	1	1498	49.2156
EGLR	IHot	NA	44	No	3	2.5	0	pT2	pN0	Positive	Unknown	Positive	Unknown	Negative	0	Unknown	5	1	2089	68.6324
NUVQ	IHot	No	50	Yes	2	2	0	pT1	pN0	Positive	70	Positive	5	Negative	1	Unknown	30	0	2698	88.6407
NVIW	IHot	No	59	Yes	3	2.5	5	pT2	pN2	Positive	100	Positive	5	Negative	2	Negative	40	0	2725	89.5277
NVIY	ICold	NA	41	No	3	3	4	pT2	pN2	Positive	80	Positive	80	Negative	2	Negative	60	0	2187	71.8522
NVMU	ICold	No	66	Yes	3	1.8	0	pT1	pN0	Positive	100	Positive	60	Negative	2	Negative	30	0	2628	86.3409
WYJE	ICold	NA	42	No	2	4	8	pT2	pN2	Positive	90	Positive	70	Negative	1	Unknown	40	0	2640	86.7351
NXPA	ICold	No	73	Yes	2	2	0	pT1	pN0	Positive	90	Positive	55	Negative	0	Unknown	20	0	2711	89.0678
XMDQ	ICold	No	44	Yes	3	3	4	pT2	pN2	Positive	Unknown	Positive	Unknown	Negative	0	Negative	Unknown	1	1466	48.1643
OCLQ	ICold	NA	58	Yes	3	2	0	pT1	pN0	Positive	90	Positive	60	Negative	1	Negative	30	0	2991	98.2669
OCNU	ICold	No	29	No	2	3.5	6	pT2	pN2	Positive	50	Negative	Unknown	Negative	2	Negative	15	0	2617	85.9795
ODEJ	ICold	No	59	Yes	Unknown	2.6	3	pT2	pN1	Positive	90	Positive	70	Negative	1	Unknown	60	0	2947	96.8214
ODFP	ICold	Yes	40	No	3	3	2	pT2	pN1	Positive	85	Positive	65	Negative	1	Unknown	85	0	2379	78.1602
ODPJ	ICold	No	62	Yes	2	2.8	1	pT2	pN1	Positive	90	Positive	90	Negative	1	Unknown	35	0	2815	92.4846
AYES	ICold	No	50	Yes	3	3.2	7	pT2	pN2	Positive	Unknown	Positive	Unknown	Negative	1	Negative	40	1	750	24.6407
OHWF	ICold	No	49	Yes	2	3.5	1	pT2	pN1	Positive	100	Positive	70	Negative	0	Unknown	15	0	3004	98.694
OMNV	ICold	No	46	No	3	5	9	pT2	pN2	Positive	80	Positive	10	Negative	2	Negative	40	0	2302	75.6304
OMVW	ICold	No	57	Yes	2	5	11	pT2	pN3	Positive	100	Negative	0	Negative	1	Unknown	20	1	2511	82.4969
OPBQ	ICold	No	64	Yes	2	3	2	pT2	pN1	Positive	90	Positive	90	Negative	2	Negative	40	0	2792	91.729
OPYS	IHot	No	47	No	3	2.5	3	pT2	pN1	Positive	95	Positive	80	Negative	0	Unknown	50	0	2340	76.8789
OUVT	ICold	No	80	Yes	Unknown	1	0	pT1	pN0	Positive	90	Positive	60	Negative	0	Unknown	10	1	1782	58.5462
RANB	IHot	No	30	No	3	2	4	pT1	pN2	Positive	95	Positive	50	Negative	1	Unknown	60	0	2200	72.2793
OWVK	ICold	NA	44	No	3	2.8	5	pT2	pN2	Positive	80	Positive	60	Negative	1	Unknown	60	0	2983	98.0041
OZWR	IHot	No	72	Yes	Unknown	3.2	5	pT2	pN2	Positive	Unknown	Positive	Unknown	Negative	2	Negative	30	1	1843	60.5503
PANK	IHot	No	59	Yes	3	3	0	pT2	pN0	Positive	90	Positive	75	Negative	1	Unknown	30	0	2681	88.0821
PBLW	ICold	No	39	No	3	4.3	4	pT2	pN2	Positive	60	Positive	30	Negative	2	Negative	60	0	2708	88.9692
PCRF	IHot	No	35	No	Unknown	5	8	pT2	pN2	Positive	95	Positive	70	Negative	1	Unknown	30	0	2413	79.2772
PEYS	IHot	No	45	No	2	3	1	pT2	pN1	Positive	90	Positive	90	Negative	0	Negative	40	0	2659	87.3593
PGDY	IHot	No	64	Yes	2	2.5	2	pT2	pN1	Positive	100	Positive	70	Negative	1	Unknown	10	0	2523	82.8912
PHEJ	ICold	No	55	Yes	3	2.5	3	pT2	pN1	Positive	90	Positive	90	Negative	2	Negative	30	0	2873	94.3901
PHGA	IHot	No	46	No	3	2	1	pT1	pN1	Positive	95	Positive	95	Negative	1	Negative	20	0	2245	73.7577
PHRN	IHot	Yes	57	Yes	2	3.5	2	pT2	pN1	Positive	90	Positive	90	Negative	2	Negative	65	0	2581	84.7967
PIJK	ICold	No	31	No	2	1.2	0	pT1	pN0	Positive	90	Positive	30	Negative	1	Unknown	30	0	2815	92.4846
PISZ	ICold	No	56	Yes	3	2	13	pT1	pN3	Positive	90	Positive	60	Negative	2	Negative	20	1	2416	79.3758
PJGM	ICold	No	48	No	3	3	5	pT2	pN2	Positive	60	Negative	0	Negative	2	Negative	60	0	1227	40.3121
PMVK	IHot	No	43	No	3	4	7	pT2	pN2	Positive	70	Positive	80	Negative	0	Unknown	60	0	2303	75.6632
PNML	ICold	No	41	No	2	2.5	4	pT2	pN2	Positive	70	Positive	90	Negative	1	Unknown	30	0	2225	73.1006
YJDI	IHot	No	56	Yes	2	3.5	8	pT2	pN2	Positive	90	Positive	70	Negative	0	Unknown	30	1	1345	44.1889
POKT	ICold	No	72	Yes	2	3	3	pT2	pN1	Positive	40	Positive	50	Negative	0	Unknown	15	0	2253	74.0205
QNVB	IHot	No	43	No	Unknown	2.7	3	pT2	pN1	Positive	90	Positive	90	Negative	0	Unknown	35	1	1136	37.3224
PQOW	ICold	No	73	Yes	3	2.5	0	pT2	pN0	Positive	100	Positive	40	Negative	1	Unknown	50	0	2643	86.8337
PTLW	IHot	No	75	Yes	Unknown	1.5	0	pT1	pN0	Positive	95	Positive	20	Negative	1	Unknown	15	0	2650	87.0637
PVOG	IHot	No	66	Yes	2	1.2	0	pT1	pN0	Positive	90	Positive	90	Negative	2	Negative	40	0	2941	96.6242
PVYR	ICold	No	47	Yes	2	1	2	pT1	pN1	Positive	100	Positive	100	Negative	2	Negative	20	0	2422	79.5729
PYLA	IHot	NA	66	Yes	2	1.8	0	pT1	pN0	Positive	90	Positive	70	Negative	1	Unknown	30	0	1926	63.2772
QAGJ	ICold	No	58	Yes	2	2.4	0	pT2	pN0	Positive	95	Positive	40	Negative	2	Negative	15	0	2562	84.1725
QGCM	IHot	No	71	Yes	2	1.5	1	pT1	pN1	Positive	90	Positive	90	Negative	1	Unknown	50	0	2599	85.3881
QKAY	IHot	No	40	Yes	2	2	8	pT1	pN2	Positive	95	Positive	95	Negative	1	Unknown	20	0	2075	68.1725
QLHP	ICold	No	53	Yes	3	2	0	pT1	pN0	Positive	100	Positive	70	Negative	1	Unknown	30	0	2983	98.0041
QLHW	ICold	No	55	Yes	3	2.5	0	pT2	pN0	Positive	85	Positive	15	Negative	2	Negative	45	0	1900	62.423
QLJI	IHot	No	61	Yes	2	2	12	pT1	pN3	Positive	95	Positive	2	Negative	2	Negative	25	0	2244	73.7248
QMXZ	ICold	No	47	No	2	2.5	0	pT2	pN0	Positive	Unknown	Positive	Unknown	Negative	0	Unknown	75	0	1485	48.7885
QNAS	ICold	No	76	Yes	2	2.5	0	pT2	pN0	Positive	95	Positive	80	Negative	1	Unknown	40	0	2649	87.0308
MAZH	ICold	No	54	Yes	Unknown	3	9	pT2	pN2	Positive	Unknown	Positive	Unknown	Negative	1	Unknown	Unknown	1	1038	34.1027
QNXH	IHot	No	45	No	Unknown	4.4	0	pT2	pN0	Positive	90	Positive	90	Negative	1	Unknown	15	0	2851	93.6674
QPZH	ICold	No	63	Yes	2	3.5	0	pT2	pN0	Positive	100	Positive	90	Negative	1	Unknown	15	0	2458	80.7556
QTNC	IHot	No	58	Yes	2	1.2	0	pT1	pN0	Positive	90	Positive	15	Negative	2	Negative	35	0	2710	89.0349
QTWF	ICold	No	45	Yes	2	1.5	0	pT1	pN0	Positive	90	Positive	90	Negative	2	Negative	10	0	2514	82.5955
QUMP	IHot	No	60	Yes	3	2.5	0	pT2	pN0	Positive	100	Positive	10	Negative	1	Unknown	40	0	2435	80
QWJP	ICold	NA	66	Yes	Unknown	0.8	0	pT1	pN0	Positive	100	Negative	Unknown	Negative	2	Negative	60	0	2658	87.3265
QXKR	ICold	No	38	No	3	3.3	2	pT2	pN1	Positive	90	Positive	40	Negative	2	Negative	70	0	2128	69.9138
QXTH	IHot	No	40	No	3	1.5	0	pT1	pN0	Positive	85	Positive	60	Negative	2	Negative	15	0	2407	79.0801
KGMV	IHot	No	50	Yes	3	2	18	pT1	pN3	Positive	Unknown	Positive	Unknown	Negative	1	Unknown	10	0	4055	133.224
RCBU	ICold	No	23	No	2	3.8	0	pT2	pN0	Positive	Unknown	Positive	Unknown	Negative	2	Negative	20	0	2688	88.3121
RESN	IHot	No	42	No	3	3	2	pT2	pN1	Positive	30	Positive	85	Negative	0	Unknown	15	0	2691	88.4107
RFIP	IHot	No	55	Yes	2	3	3	pT2	pN1	Positive	90	Positive	70	Negative	1	Unknown	5	0	1858	61.0431
RNCI	ICold	No	59	Yes	3	1.5	0	pT1	pN0	Positive	90	Negative	Unknown	Negative	1	Unknown	40	0	2589	85.0595
ROJQ	ICold	No	61	Yes	2	6	1	pT3	pN1	Positive	Unknown	Positive	Unknown	Negative	1	Unknown	30	1	1948	64
RVYL	IHot	NA	42	No	2	3	2	pT2	pN1	Positive	Unknown	Positive	Unknown	Negative	2	Negative	5	NA	NA	NA
SABN	ICold	No	40	No	2	3.4	6	pT2	pN2	Positive	Unknown	Positive	Unknown	Negative	1	Negative	15	1	2395	78.6858
SAEI	IHot	No	58	Yes	2	2.1	2	pT2	pN1	Positive	90	Positive	5	Negative	1	Unknown	10	0	2906	95.4743
YGZA	ICold	No	69	Yes	Unknown	5	14	pT2	pN3	Positive	Unknown	Positive	Unknown	Negative	1	Negative	10	1	842	27.6632
SDJA	ICold	No	63	Yes	2	5.5	9	pT3	pN2	Positive	95	Positive	80	Negative	1	Unknown	15	0	2056	67.5483
SHAX	IHot	No	58	Yes	2	2	0	pT1	pN0	Positive	90	Positive	85	Negative	2	Negative	35	0	2794	91.7947
SMFR	IHot	No	45	No	3	4	0	pT2	pN0	Positive	70	Positive	80	Negative	1	Unknown	70	0	2481	81.5113
SPTV	ICold	No	48	No	2	2	0	pT1	pN0	Positive	90	Positive	80	Negative	2	Negative	20	0	2948	96.8542
SZQL	IHot	NA	39	No	3	2.5	1	pT2	pN1	Positive	60	Positive	40	Negative	0	Unknown	15	0	2849	93.6016
OWCK	ICold	Yes	41	No	2	4.5	0	pT2	pN0	Positive	Unknown	Positive	Unknown	Negative	1	Negative	15	0	3199	105.101
TBSH	IHot	No	55	Yes	2	2	1	pT1	pN1	Positive	90	Positive	1	Negative	0	Unknown	15	0	2896	95.1458
TJQM	ICold	No	66	Yes	2	2	0	pT1	pN0	Positive	100	Positive	100	Negative	0	Unknown	30	0	2716	89.232
TLAY	ICold	NA	49	Yes	3	3	15	pT2	pN3	Positive	Unknown	Positive	Unknown	Negative	1	Negative	25	0	2185	71.7864
TLKM	ICold	No	47	No	Unknown	2.5	18	pT2	pN3	Positive	90	Positive	90	Negative	2	Negative	20	0	2468	81.0842
TMYF	IHot	No	61	Yes	3	1.5	1	pT1	pN1	Positive	95	Positive	30	Negative	2	Negative	60	0	2658	87.3265
TOCM	ICold	No	63	Yes	2	1.6	0	pT1	pN0	Positive	95	Positive	80	Negative	2	Negative	35	0	1898	62.3573
TOGY	ICold	NA	50	No	Unknown	3	0	pT2	pN0	Positive	90	Positive	90	Negative	2	Negative	15	0	1763	57.922
TOYN	ICold	NA	52	No	2	1.5	2	pT1	pN1	Positive	100	Positive	20	Negative	2	Negative	25	0	2193	72.0493
TRCB	ICold	No	59	Yes	Unknown	3	0	pT2	pN0	Positive	95	Positive	Unknown	Negative	2	Negative	40	0	2179	71.5893
TSWP	ICold	No	59	No	3	2.2	0	pT2	pN0	Positive	90	Positive	40	Negative	0	Unknown	30	0	2373	77.963
TVMK	IHot	No	47	No	2	2.7	5	pT2	pN2	Positive	70	Positive	90	Negative	2	Negative	20	0	2365	77.7002
TXRL	ICold	No	58	Yes	2	2	4	pT1	pN2	Positive	100	Positive	40	Negative	1	Negative	10	0	2312	75.9589
GVCL	IHot	No	47	No	3	4	2	pT2	pN1	Positive	Unknown	Positive	Unknown	Negative	2	Negative	20	0	3544	116.435
UBSN	ICold	No	35	No	2	2.5	0	pT2	pN0	Positive	90	Positive	20	Negative	2	Negative	10	0	2724	89.4949
VWPZ	IHot	No	48	No	2	2.5	0	pT2	pN0	Positive	Unknown	Positive	Unknown	Negative	0	Unknown	5	0	3521	115.68
UDMQ	ICold	No	54	No	2	4	5	pT2	pN2	Positive	80	Positive	50	Negative	2	Negative	25	0	2764	90.809
UIWG	IHot	No	45	No	2	1.2	0	pT1	pN0	Positive	100	Positive	90	Negative	1	Unknown	50	0	2323	76.3203
UKIA	IHot	No	66	Yes	2	3	1	pT2	pN1	Positive	100	Positive	15	Negative	1	Unknown	20	0	1913	62.8501
UKMR	IHot	No	43	Yes	3	2	2	pT1	pN1	Positive	5	Negative	0	Negative	2	Negative	80	0	2961	97.2813
UONM	ICold	No	41	No	3	2.3	1	pT2	pN1	Positive	100	Positive	30	Negative	0	Negative	15	0	2073	68.1068
UPLH	ICold	No	58	Yes	Unknown	2.7	2	pT2	pN1	Positive	100	Positive	90	Negative	0	Unknown	15	0	2718	89.2977
UQMC	ICold	No	41	No	3	6.5	12	pT3	pN3	Positive	70	Positive	40	Negative	2	Negative	50	0	2421	79.54
URCH	ICold	No	46	No	Unknown	0.1	0	pT1	pN0	Positive	80	Positive	70	Negative	2	Negative	15	0	2990	98.2341
USQH	ICold	No	57	Yes	2	1.8	2	pT1	pN1	Positive	90	Positive	80	Negative	1	Unknown	10	0	2914	95.7372
USVE	IHot	No	54	Yes	3	2	23	pT1	pN3	Positive	10	Positive	10	Negative	2	Negative	60	1	513	16.8542
UTFD	IHot	No	54	Yes	3	4	18	pT2	pN3	Positive	Unknown	Positive	Unknown	Negative	0	Unknown	Unknown	1	2870	94.2916
UTFX	IHot	No	46	No	3	2.5	2	pT2	pN1	Positive	Unknown	Positive	Unknown	Negative	0	Unknown	35	0	4171	137.035
FNIX	ICold	NA	51	No	3	2.5	5	pT2	pN2	Positive	80	Positive	80	Negative	2	Negative	50	1	1045	34.3326
MHWZ	ICold	Yes	57	Yes	3	3	30	pT2	pN3	Positive	Unknown	Positive	Unknown	Negative	1	Unknown	Unknown	1	1576	51.7782
VAMK	ICold	Yes	40	No	2	2	1	pT1	pN1	Positive	90	Positive	90	Negative	1	Unknown	15	0	2755	90.5133
VAYU	ICold	Yes	72	Yes	2	4	28	pT2	pN3	Positive	Unknown	Positive	Unknown	Negative	0	Unknown	10	0	1799	59.1047
VBIT	ICold	No	42	No	2	2	0	pT1	pN0	Positive	90	Positive	90	Negative	1	Unknown	30	0	2900	95.2772
VEBY	ICold	No	69	Yes	2	1.8	0	pT1	pN0	Positive	100	Positive	70	Negative	0	Unknown	5	0	2377	78.0945
VGIE	IHot	No	65	Yes	3	2.2	1	pT2	pN1	Positive	90	Positive	70	Negative	2	Negative	60	0	2897	95.1786
VGTE	IHot	No	66	Yes	2	2.5	1	pT2	pN1	Positive	90	Positive	90	Negative	1	Unknown	15	0	2624	86.2094
VHFI	ICold	No	60	Yes	3	2	0	pT1	pN0	Positive	90	Negative	40	Negative	0	Unknown	80	0	2598	85.3552
VHXK	IHot	No	73	Yes	3	2.2	0	pT2	pN0	Positive	1	Negative	Unknown	Negative	2	Negative	40	0	2546	83.6468
VIPT	IHot	No	68	Yes	2	2.5	1	pT2	pN1	Positive	100	Positive	60	Negative	0	Unknown	20	0	3078	101.125
VJLB	IHot	No	55	Yes	3	1.8	10	pT1	pN3	Positive	80	Positive	1	Negative	0	Unknown	80	1	632	20.7639
VLQF	ICold	NA	58	Yes	2	2	0	pT1	pN0	Positive	100	Positive	90	Negative	1	Unknown	15	0	2954	97.0513
VMBX	IHot	No	64	Yes	3	2	0	pT1	pN0	Positive	90	Positive	5	Negative	2	Negative	30	0	3011	98.924
VNGP	IHot	No	43	No	3	2.5	1	pT2	pN1	Positive	95	Positive	70	Negative	0	Unknown	25	0	2526	82.9897
VQFJ	ICold	Yes	42	No	2	1	1	pT1	pN1	Positive	95	Positive	95	Negative	1	Unknown	20	0	2507	82.3655
VQKJ	IHot	Yes	78	Yes	3	3	6	pT2	pN2	Positive	90	Positive	90	Negative	1	Negative	35	1	1908	62.6858
VQMZ	IHot	No	50	Yes	3	2	0	pT1	pN0	Positive	1	Negative	Unknown	Negative	0	Unknown	80	0	2392	78.5873
VSNM	ICold	No	48	No	2	2.4	0	pT2	pN0	Positive	70	Positive	30	Negative	1	Unknown	20	0	2919	95.9014
VUAB	ICold	No	28	No	2	2.5	0	pT2	pN0	Positive	70	Negative	0	Negative	2	Negative	40	1	934	30.6858
WHTZ	ICold	No	52	No	2	1.6	0	pT1	pN0	Positive	90	Positive	30	Negative	1	Unknown	30	1	1698	55.7864
VWTH	ICold	No	66	Yes	3	3.5	0	pT2	pN0	Positive	70	Positive	40	Negative	1	Unknown	70	0	2587	84.9938
WAJL	IHot	NA	55	Yes	2	1.5	0	pT1	pN0	Positive	100	Positive	90	Negative	0	Unknown	10	0	3019	99.1869
WDRH	ICold	No	45	No	3	1.7	0	pT1	pN0	Positive	80	Positive	90	Negative	2	Negative	40	0	2747	90.2505
WDYR	IHot	No	73	Yes	2	2	0	pT1	pN0	Positive	80	Positive	30	Negative	1	Unknown	15	0	2402	78.9158
WEPS	IHot	NA	57	No	3	7	17	pT3	pN3	Positive	100	Positive	70	Negative	1	Unknown	90	1	1538	50.5298
WFGA	ICold	Yes	58	Yes	3	3.5	5	pT2	pN2	Positive	95	Positive	20	Negative	1	Unknown	30	0	2191	71.9836
FSDZ	ICold	No	57	Yes	2	4	25	pT2	pN3	Positive	80	Positive	1	Negative	2	Negative	40	1	1716	56.3778
WHVO	IHot	No	52	Yes	2	4	10	pT2	pN3	Positive	30	Negative	Unknown	Negative	1	Unknown	40	0	2248	73.8563
WKNS	ICold	No	49	No	3	1.7	0	pT1	pN0	Positive	90	Positive	90	Negative	2	Negative	20	0	2944	96.7228
LFGI	IHot	No	59	Yes	2	1.5	9	pT1	pN2	Positive	80	Positive	20	Negative	2	Negative	40	1	930	30.5544
WPVM	ICold	No	47	No	2	2	0	pT1	pN0	Positive	90	Positive	20	Negative	2	Negative	40	0	2635	86.5708
WRNK	ICold	No	68	Yes	2	2.5	5	pT2	pN2	Positive	90	Positive	40	Negative	0	Unknown	15	0	2612	85.8152
WUVL	ICold	No	54	Yes	2	2.5	0	pT2	pN0	Positive	80	Positive	60	Negative	2	Negative	60	0	2712	89.1006
WVAK	ICold	No	29	No	3	2	0	pT1	pN0	Positive	80	Positive	40	Negative	2	Negative	35	0	2368	77.7988
WYSF	ICold	No	40	No	3	2.2	2	pT2	pN1	Positive	70	Positive	90	Negative	2	Negative	40	0	2949	96.8871
XFWO	IHot	No	59	Yes	2	3.5	1	pT2	pN1	Positive	100	Positive	2	Negative	0	Unknown	5	0	2457	80.7228
XIDN	IHot	No	59	Yes	3	1.6	2	pT1	pN1	Positive	70	Positive	40	Negative	0	Unknown	70	0	2893	95.0472
XJYK	IHot	No	69	Yes	2	2	0	pT1	pN0	Positive	90	Negative	Unknown	Negative	1	Unknown	30	0	2532	83.1869
XKIR	IHot	No	56	Yes	3	3.5	1	pT2	pN1	Positive	90	Negative	Unknown	Negative	0	Unknown	50	0	2775	91.1704
JZLC	IHot	No	59	No	2	3	15	pT2	pN3	Positive	Unknown	Negative	Unknown	Negative	2	Negative	30	1	937	30.7844
XMIT	IHot	No	47	No	3	2.8	1	pT2	pN1	Positive	70	Positive	40	Negative	2	Negative	20	0	2838	93.2402
XOBF	IHot	No	53	No	2	1.3	0	pT1	pN0	Positive	90	Positive	15	Negative	2	Negative	15	0	2222	73.0021
XPVH	IHot	No	60	Yes	3	2	0	pT1	pN0	Positive	90	Positive	20	Negative	1	Unknown	40	0	2829	92.9446
XQJY	IHot	No	52	Yes	2	3	2	pT2	pN1	Positive	95	Positive	95	Negative	1	Unknown	20	0	2608	85.6838
XRDZ	IHot	No	44	No	3	2.5	3	pT2	pN1	Positive	90	Positive	10	Negative	2	Negative	80	0	2952	96.9856
XSJM	ICold	No	47	No	2	1.5	0	pT1	pN0	Positive	85	Positive	85	Negative	2	Negative	75	0	2772	91.0719
XTZG	ICold	No	36	No	2	8	27	pT3	pN3	Positive	Unknown	Positive	Unknown	Negative	2	Negative	5	1	3562	117.027
XULO	IHot	NA	49	Yes	3	1	6	pT1	pN2	Positive	20	Positive	1	Negative	2	Negative	50	0	2518	82.7269
XYIN	IHot	No	50	Yes	2	2	1	pT1	pN1	Positive	90	Positive	10	Negative	1	Unknown	50	0	2932	96.3285
YAWJ	ICold	No	63	Yes	3	3	17	pT2	pN3	Positive	Unknown	Positive	Unknown	Negative	0	Unknown	10	1	1018	33.4456
YDTX	IHot	No	45	Yes	3	3	0	pT2	pN0	Positive	85	Positive	5	Negative	1	Unknown	65	0	2772	91.0719
YENU	IHot	No	65	Yes	3	2	0	pT1	pN0	Positive	90	Positive	60	Negative	1	Unknown	15	0	2878	94.5544
YFGZ	IHot	No	35	No	3	1.5	0	pT1	pN0	Positive	70	Positive	40	Negative	2	Negative	30	0	2734	89.8234
YGNX	ICold	No	50	No	3	2.5	2	pT2	pN1	Positive	90	Positive	90	Negative	2	Negative	20	0	2947	96.8214
YGXJ	ICold	No	40	No	2	3	0	pT2	pN0	Positive	40	Positive	15	Negative	1	Negative	30	0	2976	97.7741
YIGX	IHot	Yes	41	No	2	2	0	pT1	pN0	Positive	70	Positive	70	Negative	1	Negative	20	0	2569	84.4025
YLEF	ICold	No	49	No	2	1.5	0	pT1	pN0	Positive	60	Positive	40	Negative	0	Unknown	10	0	2521	82.8255
YODG	ICold	NA	50	No	Unknown	2.8	1	pT2	pN1	Positive	85	Positive	90	Negative	1	Unknown	50	0	1891	62.1273
YOQM	IHot	No	42	No	2	3.5	14	pT2	pN3	Positive	Unknown	Positive	Unknown	Negative	0	Unknown	20	0	2049	67.3183
YPQD	IHot	No	43	No	2	3	0	pT2	pN0	Negative	Unknown	Positive	Unknown	Negative	1	Unknown	10	0	1896	62.2916
YPXV	IHot	No	79	Yes	2	3	0	pT2	pN0	Positive	100	Positive	50	Negative	1	Unknown	15	1	2566	84.3039
HVQC	IHot	No	35	No	2	3.8	11	pT2	pN3	Positive	70	Positive	10	Negative	0	Unknown	5	1	892	29.306
ZCHX	ICold	No	74	Yes	2	2	0	pT1	pN0	Positive	100	Positive	1	Negative	1	Unknown	3	0	2725	89.5277
ZEJH	IHot	No	41	No	2	2.2	0	pT2	pN0	Positive	100	Positive	100	Negative	2	Negative	10	0	3073	100.961
ODBT	IHot	No	80	Yes	Unknown	4.5	15	pT2	pN3	Positive	90	Negative	0	Negative	2	Unknown	30	1	1539	50.5626
ZIAO	ICold	No	47	No	2	1.8	1	pT1	pN1	Positive	90	Positive	100	Negative	1	Unknown	10	0	2579	84.731
ZLPB	IHot	No	64	Yes	2	1.5	0	pT1	pN0	Positive	90	Positive	1	Negative	2	Negative	30	0	3026	99.4168
HPZQ	ICold	No	57	Yes	Unknown	2.5	10	pT2	pN3	Positive	Unknown	Positive	Unknown	Negative	2	Negative	20	1	579	19.0226
ZPNU	ICold	No	38	No	2	2	0	pT1	pN0	Positive	80	Positive	90	Negative	0	Unknown	30	0	2414	79.3101
ZPWX	ICold	NA	49	No	Unknown	2.5	1	pT2	pN1	Positive	90	Negative	0	Negative	2	Negative	30	0	2941	96.6242
ZROW	IHot	No	43	Yes	2	2.5	2	pT2	pN1	Positive	95	Positive	95	Negative	2	Negative	15	0	2298	75.499
ZRXI	ICold	NA	62	Yes	2	1.5	1	pT1	pN1	Positive	100	Positive	70	Negative	2	Negative	10	0	2617	85.9795
ZUCD	ICold	Yes	54	No	2	2.2	0	pT2	pN0	Positive	100	Positive	60	Negative	1	Unknown	20	0	2949	96.8871
ZVCO	ICold	No	42	No	2	1.5	4	pT1	pN2	Positive	90	Positive	80	Negative	1	Unknown	20	0	2584	84.8953
ZXLK	ICold	No	63	Yes	2	1.5	0	pT1	pN0	Positive	90	Negative	Unknown	Negative	1	Unknown	20	0	2333	76.6489
ZYQH	IHot	No	39	No	3	3	18	pT2	pN3	Positive	Unknown	Positive	Unknown	Negative	1	Negative	35	0	3520	115.647
ZYTB	IHot	Yes	55	Yes	2	2.2	2	pT2	pN1	Positive	100	Positive	80	Negative	2	Negative	15	0	2500	82.1355
Abbreviations:
HR	hormone receptor
HER2	human epidermal growth factor receptor 2
ER	estrogen receptor
PR	progesterone receptor
IHC	immunohistochemistry
FISH	fluorescence in situ hybridization

## Sheet: Table S2
Table S2. Sequences of primers used in this study
Primer names	Sequences (5'-3')
sgMAP3K1-Forward	caccgTACACTGAACAGTTACTCCG
sgMAP3K1-Reverse	aaacCGGAGTAACTGTTCAGTGTAc
premature-Tap1-Forward	AGAGACACTAAGGAGGCA
premature-Tap1-Reverse	TGTGAAGTTCTGCTCCCA
premature-Tap2-Forward	AGTTCTGCCTGCATGTACA
premature-Tap2-Reverse	TGGCTCACCGTCATCTATA
Tap1-Forward	CCAACGTGTGCGAGTCCATTA
Tap1-Reverse	GGGTCACCGTACCTCACTCT
Tap2-Forward	CTGGCGGACATGGCTTTACTT
Tap2-Reverse	GGGGACTGCTAAAAGTGGGAG

## Sheet: Table S3
Table S3. Mass spectrometry-identified proteins that bind to Map3k1-WT and Map3k1-Mut
Protein accession	Gene name	Intensity Mut	Intensity WT	Mut	WT	WT/Mut Ratio
A2AKX3	Setx	524.143	1240.34	0.594104	1.4059	2.36642
B2RRE7	Otud4	822.416	778.778	1.02725	0.972747	0.946939
C0HKE1	H2ac4	31161	22217.6	1.16755	0.832453	0.712994
E9PV24	Fga	602.18	2060.35	0.452337	1.54766	3.42149
E9Q557	Dsp	457.609	612.33	0.855393	1.14461	1.33811
E9Q5G3	Kif23	364.555	415.254	0.934985	1.06501	1.13907
E9Q634	Myo1e	1255.59	675.777	1.30021	0.699791	0.538215
F7BJB9	Morc3	1515.58	2131	0.831234	1.16877	1.40606
F8VPU2	Farp1	1234.91	971.171	1.11955	0.880449	0.786431
G3X9J0	Sipa1l3	632.376	387.04	1.24066	0.759337	0.612041
O08528	Hk2	683.884	143.845	1.65243	0.347565	0.210335
O08573	Lgals9	831.472	584.464	1.17445	0.825551	0.702927
O08583	Alyref	3014.76	6561.81	0.629612	1.37039	2.17656
O08663	Metap2	NA	495.428	NA	1	NA
O08709	Prdx6	690.77	NA	1	NA
O08784	Tcof1	230.555	696.571	0.497354	1.50265	3.02128
O08807	Prdx4	1151.88	729.037	1.22481	0.775193	0.632911
O08810	Eftud2	485.776	891.609	0.70536	1.29464	1.83543
O09106	Hdac1	626.919	329.703	1.31069	0.689307	0.52591
O35129	Phb2	705.945	539.806	1.13336	0.866635	0.764657
O35286	Dhx15	1622.49	1483.67	1.04469	0.955308	0.91444
O35326	Srsf5	1315.56	1583.94	0.907439	1.09256	1.204
O35593	Psmd14	156.384	343.37	0.625844	1.37416	2.19568
O35685	Nudc	452.953	NA	1	NA	NA
O54724	Cavin1	388.936	669.805	0.734714	1.26529	1.72215
O54962	Banf1	1627.06	604.18	1.45844	0.541564	0.371332
O55135	Eif6	2155.94	1488.56	1.18312	0.81688	0.690446
O55143	Atp2a2	232.292	485.412	0.64732	1.35268	2.08966
O70133	Dhx9	2005.04	2216.63	0.94988	1.05012	1.10553
O70433	Fhl2	638.244	1014.6	0.772298	1.2277	1.58967
O70551	Srpk1	896.144	308.037	1.48839	0.511612	0.343736
O88342	Wdr1	1343.54	1031.64	1.13132	0.868684	0.767852
O88569	Hnrnpa2b1	4001.19	2966.57	1.14849	0.851513	0.741422
O88700	Blm	291.868	307.66	0.973659	1.02634	1.05411
O88783	F5	2079.91	795.423	1.44673	0.553274	0.382431
P01868	Ighg1	548.913	2880.25	0.320144	1.67986	5.24719
P01899	H2-D1	959.075	872.471	1.04728	0.952715	0.9097
P01900	H2-D1	566.876	448.736	1.11632	0.883676	0.791595
P01942	Hba	2750.17	4493.33	0.759348	1.24065	1.63384
P02088	Hbb-b1	8120.61	9141.16	0.940878	1.05912	1.12567
P02301	H3-5	31906.2	18366.4	1.26933	0.730672	0.575637
P02535	Krt10	33415.4	29422.1	1.06355	0.93645	0.880495
P04104	Krt1	1704.02	1260.59	1.14957	0.850426	0.739774
P05064	Aldoa	1869.34	1500.89	1.10932	0.890675	0.802898
P05202	Got2	1253.98	749.858	1.25158	0.748422	0.597982
P05213	Tuba1b	1674.16	1673.06	1.00033	0.999671	0.999343
P05784	Krt18	5681.16	2858.14	1.33059	0.669408	0.503091
P06151	Ldha	2776.26	1630.35	1.26004	0.739957	0.587247
P07091	S100a4	1415.3	712.188	1.33049	0.669511	0.503206
P07356	Anxa2	1553.92	1201.34	1.12797	0.872034	0.773103
P07724	Alb	764.554	1560	0.657807	1.34219	2.04041
P07901	Hsp90aa1	1841.28	755.149	1.41832	0.581683	0.410122
P08030	Aprt	220.813	NA	1	NA	NA
P08113	Hsp90b1	1420.81	971.073	1.18803	0.811974	0.683464
P08228	Sod1	2554.66	2530.1	1.00483	0.99517	0.990386
P08249	Mdh2	1357.28	840.891	1.23492	0.765082	0.619541
P08752	Gnai2	5459.34	3238.11	1.25539	0.744611	0.593132
P08775	Polr2a	296.338	563.904	0.688964	1.31104	1.90291
P09041	Pgk2	240.821	228.953	1.02526	0.974737	0.950719
P09103	P4hb	1023.07	1217.22	0.913337	1.08666	1.18977
P09405	Ncl	8344.25	9975.18	0.910973	1.08903	1.19546
P09671	Sod2	NA	587.391	NA	1	NA
P0CG49	Ubb	8717.66	9729.41	0.945154	1.05485	1.11606
P0DOV1	Mnda	NA	269.573	NA	1	NA
P0DP26	Calm1	6464.19	3597.51	1.28491	0.71509	0.556529
P10107	Anxa1	1205.78	760.193	1.22665	0.77335	0.630457
P10126	Eef1a1	18451.5	16684.7	1.05028	0.949716	0.904246
P10639	Txn	4476.07	6761.51	0.796625	1.20337	1.51059
P10649	Gstm1	840.415	1182.65	0.830833	1.16917	1.40722
P10852	Slc3a2	670.824	398.589	1.25456	0.745435	0.594178
P10853	H2bc15	2323.1	1961.92	1.08429	0.915711	0.844527
P10922	H1-0	1357.61	1610.04	0.914939	1.08506	1.18594
P11031	Sub1	625.831	828.913	0.8604	1.1396	1.3245
P11440	Cdk1	505.012	497.004	1.00799	0.992008	0.984143
P11499	Hsp90ab1	11178	5753.1	1.32041	0.67959	0.514681
P11679	Krt8	7623.55	4401.6	1.26793	0.732066	0.577369
P11928	Oas1a	410.927	236.528	1.26936	0.730639	0.575596
P11983	Tcp1	1484.91	910.266	1.23992	0.760083	0.613011
P12382	Pfkl	165.28	292.179	0.7226	1.2774	1.76778
P12710	Fabp1	4290.18	4409.22	0.986316	1.01368	1.02775
P12970	Rpl7a	22163.5	35238.1	0.772226	1.22777	1.58992
P13020	Gsn	2611.55	1989.25	1.13526	0.864741	0.761712
P13439	Umps	439.092	199.248	1.37573	0.624269	0.453773
P13864	Dnmt1	432.995	638.027	0.808564	1.19144	1.47352
P14069	S100a6	8844.38	3992.92	1.37792	0.622081	0.451464
P14148	Rpl7	16192.1	29077.5	0.715363	1.28464	1.79578
P14152	Mdh1	430.681	1040.93	0.585319	1.41468	2.41694
P14206	Rpsa	1368.78	1366.36	1.00088	0.999115	0.998232
P14211	Calr	1090.35	651.337	1.25206	0.747938	0.597365
P14869	Rplp0	7327.05	9508.53	0.870424	1.12958	1.29773
P15379	Cd44	646.527	692.117	0.965943	1.03406	1.07052
P15532	Nme1	2190.29	593.798	1.57343	0.426566	0.271105
P15864	H1-2	17472.9	19383.8	0.948153	1.05185	1.10936
P16045	Lgals1	2832.01	1747.5	1.23682	0.763182	0.617053
P16110	Lgals3	1789.22	604.848	1.49471	0.505289	0.338051
P16460	Ass1	564.526	1359.28	0.586885	1.41312	2.40783
P16546	Sptan1	806.217	993.757	0.89581	1.10419	1.23262
P16858	Gapdh	6740.9	3554.3	1.30952	0.690477	0.527274
P17095	Hmga1	1230.02	813.688	1.20371	0.796286	0.661524
P17182	Eno1	4790.87	3669.65	1.13252	0.867476	0.765967
P17225	Ptbp1	2488.87	2800.4	0.941102	1.0589	1.12517
P17426	Ap2a1	536.872	364.898	1.19071	0.809293	0.679674
P17742	Ppia	3404.86	1545.94	1.37548	0.624521	0.454039
P17751	Tpi1	341.777	403.652	0.916994	1.08301	1.18104
P17918	Pcna	593.492	446.265	1.1416	0.858402	0.751931
P18406	Ccn1	788.044	915.294	0.925294	1.07471	1.16148
P18760	Cfl1	2098.74	1572.44	1.14336	0.85664	0.74923
P19096	Fasn	335.006	328.196	1.01027	0.989732	0.979672
P19123	Tnnc1	2865.95	5146.69	0.715357	1.28464	1.79581
P19157	Gstp1	1375.04	2355	0.737279	1.26272	1.71268
P19253	Rpl13a	21119.9	34102.5	0.764903	1.2351	1.61471
P20029	Hspa5	6777.72	9563.81	0.829509	1.17049	1.41107
P20152	Vim	189101	96170.2	1.32576	0.674237	0.508565
P21107	Tpm3	11463.1	4589.51	1.42819	0.571809	0.400372
P21550	Eno3	161.156	NA	1	NA	NA
P21956	Mfge8	3963.51	2936.22	1.14889	0.851112	0.740813
P23249	Mov10	980.164	878.403	1.05475	0.945248	0.89618
P23506	Pcmt1	1416.23	2118.53	0.801316	1.19868	1.49589
P24270	Cat	783.395	566.892	1.16034	0.839661	0.723635
P24369	Ppib	844.177	NA	1	NA	NA
P24452	Capg	767.403	1085.24	0.828441	1.17156	1.41417
P25206	Mcm3	664.584	350.826	1.309	0.691004	0.527888
P25444	Rps2	13204.7	19951.6	0.796512	1.20349	1.51095
P25911	Lyn	344.635	561.703	0.7605	1.2395	1.62985
P26040	Ezr	484.38	653.109	0.851665	1.14833	1.34834
P26041	Msn	1247.9	1099.69	1.06313	0.936867	0.881232
P26443	Glud1	714.89	238.777	1.49924	0.500756	0.334005
P26883	Fkbp1a	583.046	557.096	1.02276	0.97724	0.955492
P27048	Snrpb	609.375	631.166	0.982434	1.01757	1.03576
P27546	Map4	329.693	NA	1	NA	NA
P27773	Pdia3	3617.06	2716.06	1.14227	0.857732	0.750903
P28652	Camk2b	828.57	1436.84	0.731497	1.2685	1.73412
P28656	Nap1l1	978.422	1556.57	0.771933	1.22807	1.5909
P28798	Grn	7031.81	10869.7	0.785611	1.21439	1.54579
P29341	Pabpc1	6139.67	6683.41	0.957597	1.0424	1.08856
P32067	Ssb	922.771	819.117	1.05951	0.940493	0.887671
P34884	Mif	647.877	657.217	0.992843	1.00716	1.01442
P35278	Rab5c	662.241	366.889	1.28699	0.713008	0.554011
P35293	Rab18	535.281	393.543	1.1526	0.847401	0.735208
P35456	Plaur	1327.26	2127.88	0.768281	1.23172	1.60321
P35505	Fah	521.463	661.875	0.881342	1.11866	1.26927
P35550	Fbl	1084.25	1299.24	0.9098	1.0902	1.19828
P35700	Prdx1	1942.28	1697.55	1.06724	0.932763	0.873999
P35979	Rpl12	16093.6	26208.8	0.760884	1.23912	1.62852
P36371	Tap2	567.222	556.323	1.0097	0.990299	0.980785
P36993	Ppm1b	NA	265.674	NA	1	NA
P38647	Hspa9	11574.7	16529.5	0.823699	1.1763	1.42807
P39447	Tjp1	623.349	631.383	0.993597	1.0064	1.01289
P40124	Cap1	379.314	NA	1	NA	NA
P41105	Rpl28	3978.79	7240.24	0.709293	1.29071	1.81971
P42225	Stat1	191.451	373.235	0.678079	1.32192	1.94951
P42932	Cct8	1131.42	397.496	1.48003	0.519971	0.351325
P43274	H1-4	14110.5	14614.7	0.982447	1.01755	1.03573
P43276	H1-5	14241.7	13001.1	1.04554	0.954461	0.91289
P45376	Akr1b1	600.691	687.786	0.932405	1.0676	1.14499
P46735	Myo1b	1706.7	1342.17	1.11956	0.880438	0.786412
P47738	Aldh2	867.799	1213.14	0.834046	1.16595	1.39795
P47754	Capza2	436.652	251.78	1.26854	0.731459	0.576615
P47757	Capzb	7595.94	5016.22	1.20454	0.795458	0.660382
P47911	Rpl6	13040.8	17103.2	0.865234	1.13477	1.31151
P47915	Rpl29	2655.09	4288.9	0.764716	1.23528	1.61535
P47962	Rpl5	1954.03	1363.36	1.17805	0.821947	0.697717
P48036	Anxa5	3013.99	2623.07	1.06935	0.930652	0.870298
P48678	Lmna	2099.73	1380.46	1.20668	0.793325	0.657446
P48755	Fosl1	320.606	NA	1	NA	NA
P48962	Slc25a4	1964.57	2210.8	0.941028	1.05897	1.12534
P49312	Hnrnpa1	2017.13	1729.01	1.07691	0.923089	0.857163
P50247	Ahcy	1387.5	1581.74	0.934583	1.06542	1.13999
P50446	Krt6a	4629.66	12545.2	0.539121	1.46088	2.70975
P50580	Pa2g4	668.449	333.24	1.33464	0.665356	0.498527
P51660	Hsd17b4	285.622	114.595	1.42734	0.572664	0.401212
P51881	Slc25a5	4145.12	3756.62	1.04917	0.950834	0.906275
P52480	Pkm	6916.09	3930.11	1.2753	0.724698	0.568256
P52760	Rida	1050.72	1277.17	0.902723	1.09728	1.21552
P53026	Rpl10a	13793.8	12327.5	1.05613	0.943866	0.893699
P53349	Map3k1	593.941	1098.79	0.701755	1.29825	1.85
P53996	Cnbp	629.202	5578.06	0.202731	1.79727	8.86529
P56395	Cyb5a	263.338	150.135	1.27379	0.726214	0.570123
P56480	Atp5f1b	2029.82	1526.61	1.14149	0.858507	0.752091
P57776	Eef1d	735.173	801.922	0.956575	1.04343	1.09079
P57780	Actn4	1639.57	1418.76	1.0722	0.9278	0.865324
P58252	Eef2	1473.04	1782.8	0.90486	1.09514	1.21029
P58771	Tpm1	29230.8	13767.4	1.35963	0.640371	0.47099
P60122	Ruvbl1	314.933	557.72	0.721783	1.27822	1.77092
P60229	Eif3e	341.77	700.771	0.655648	1.34435	2.05042
P60335	Pcbp1	910.767	1514.44	0.751084	1.24892	1.66282
P60710	Actb	142553	146470	0.986447	1.01355	1.02748
P60764	Rac3	1375.3	1038.33	1.13961	0.860389	0.754984
P60843	Eif4a1	1230.04	1305.74	0.970147	1.02985	1.06154
P61027	Rab10	1845.59	1597.04	1.0722	0.927802	0.865328
P61089	Ube2n	219.179	340.159	0.783709	1.21629	1.55197
P61161	Actr2	4058.17	2112.99	1.3152	0.684795	0.520676
P61255	Rpl26	4689.82	8421.45	0.715388	1.28461	1.79569
P61358	Rpl27	12891	15237.1	0.916592	1.08341	1.182
P61957	Sumo2	631.833	NA	1	NA	NA
P61979	Hnrnpk	1587.15	1485.34	1.03314	0.966864	0.935854
P61982	Ywhag	1313.52	669.652	1.32467	0.675334	0.509815
P62071	Rras2	434.775	NA	1	NA	NA
P62082	Rps7	2675.64	2413.45	1.05152	0.94848	0.902008
P62137	Ppp1ca	1327.83	1313.47	1.00544	0.994563	0.989185
P62141	Ppp1cb	393.78	NA	1	NA	NA
P62196	Psmc5	410.048	647.125	0.775744	1.22426	1.57817
P62259	Ywhae	939.505	524.27	1.28367	0.716326	0.558028
P62264	Rps14	11927.9	15794.2	0.860534	1.13947	1.32414
P62315	Snrpd1	530.884	511.078	1.01901	0.980992	0.962692
P62320	Snrpd3	1935.32	1328.24	1.18602	0.813982	0.686315
P62743	Ap2s1	519.56	1020.59	0.674688	1.32531	1.96434
P62751	Rpl23a	15915.7	23759.7	0.802296	1.1977	1.49285
P62754	Rps6	11360.4	10171.9	1.0552	0.944804	0.895382
P62806	H4c16	50182.4	27796.5	1.28708	0.712924	0.553909
P62827	Ran	3936.74	2529.1	1.2177	0.782296	0.642435
P62830	Rpl23	3667.9	7787.1	0.640402	1.3596	2.12304
P62835	Rap1a	696.786	1053.12	0.79637	1.20363	1.5114
P62849	Rps24	5054.23	5886.83	0.923901	1.0761	1.16473
P62869	Elob	737.804	2196.44	0.502892	1.49711	2.977
P62874	Gnb1	2027.92	1525.84	1.14128	0.858719	0.752416
P62880	Gnb2	5373.91	3854.76	1.16461	0.835388	0.71731
P62897	Cycs	NA	265.674	NA	1	NA
P62908	Rps3	6050.67	6126.46	0.993776	1.00622	1.01253
P62918	Rpl8	13762.6	35407.9	0.559791	1.44021	2.57276
P62960	Ybx1	3570.91	6752.9	0.691781	1.30822	1.89109
P62962	Pfn1	264.513	NA	1	NA	NA
P63017	Hspa8	6760.72	7285.98	0.962606	1.03739	1.07769
P63028	Tpt1	398.556	NA	1	NA	NA
P63037	Dnaja1	413.352	623.779	0.797107	1.20289	1.50907
P63038	Hspd1	1058.16	2638.67	0.572469	1.42753	2.49364
P63094	Gnas	1535.57	1535.85	0.999909	1.00009	1.00018
P63101	Ywhaz	1507.66	1002.17	1.2014	0.798596	0.664719
P63158	Hmgb1	572.773	452.898	1.11687	0.883125	0.790711
P63168	Dynll1	579.255	942.094	0.761502	1.2385	1.62639
P67778	Phb1	852.381	904.281	0.970455	1.02954	1.06089
P67871	Csnk2b	250.66	251.072	0.999179	1.00082	1.00164
P67984	Rpl22	16347.2	17196.2	0.97469	1.02531	1.05194
P68040	Rack1	1723.8	799.879	1.3661	0.633899	0.464021
P68368	Tuba4a	1603.25	1232.45	1.13076	0.869239	0.76872
P68372	Tubb4b	2453.83	2303.65	1.03157	0.968433	0.938798
P70255	Nfic	1089.7	563.321	1.31843	0.681565	0.516951
P70296	Pebp1	891.763	NA	1	NA	NA
P70349	Hint1	900.894	729.361	1.10522	0.894781	0.809597
P70372	Elavl1	1948.73	1916.02	1.00846	0.991536	0.983215
P70434	Irf7	1561.39	1872.8	0.909321	1.09068	1.19944
P70670	Naca	566.561	NA	1	NA	NA
P80313	Cct7	947.412	550.045	1.26536	0.734639	0.580576
P80315	Cct4	618.972	262.464	1.40446	0.595537	0.424032
P80317	Cct6a	479.788	412.855	1.07498	0.925017	0.860495
P83940	Eloc	707.486	2235.61	0.480777	1.51922	3.15994
P84091	Ap2m1	NA	265.674	NA	1	NA
P84099	Rpl19	8161.11	14582.7	0.717655	1.28234	1.78685
P84104	Srsf3	4113.33	3138.49	1.13443	0.865573	0.763005
P86048	Rpl10l	21210.7	27043.8	0.879118	1.12088	1.27501
P97351	Rps3a	13992.3	19384	0.838457	1.16154	1.38533
P97434	Mprip	1235.22	922.554	1.1449	0.855098	0.746874
P97452	Bop1	1004.4	310.731	1.52745	0.472548	0.30937
P97855	G3bp1	1609.26	1165.75	1.15982	0.840177	0.724401
P99024	Tubb5	4087.24	3288.03	1.10836	0.891637	0.804462
Q01320	Top2a	1784.9	1446.46	1.10474	0.895264	0.810387
Q01853	Vcp	566.024	1036.73	0.706314	1.29369	1.8316
Q02357	Ank1	530.971	NA	1	NA	NA
Q03265	Atp5f1a	3802.63	3304.23	1.07013	0.929871	0.868933
Q04750	Top1	1471.09	2094.41	0.82518	1.17482	1.42371
Q08288	Lyar	1464.99	1221.69	1.09056	0.909442	0.833924
Q0GNC1	Inf2	593.074	224.128	1.45147	0.548525	0.377909
Q1HFZ0	Nsun2	254.479	NA	1	NA	NA
Q2KN98	Specc1l	620.714	685.394	0.950479	1.04952	1.1042
Q3TEA8	Hp1bp3	786.776	964.564	0.898485	1.10152	1.22597
Q3THE2	Myl12b	37844.5	24857.4	1.20712	0.792875	0.65683
Q3THS6	Mat2a	601.71	209.569	1.48336	0.516639	0.348289
Q3TTY5	Krt2	20972.3	11831	1.27867	0.72133	0.564125
Q3TWW8	Srsf6	8344.21	12552	0.798634	1.20137	1.50428
Q3U0V1	Khsrp	NA	469.653	NA	1	NA
Q3U1J4	Ddb1	1026.81	2596.72	0.566746	1.43325	2.52892
Q3U5Q7	Cmpk2	773.75	684.311	1.06134	0.938659	0.884408
Q3UMC0	Spata5	830.29	479.923	1.26741	0.732588	0.578019
Q3UPF5	Zc3hav1	1112.57	1309.37	0.918743	1.08126	1.17689
Q3UZ39	Lrrfip1	2849.1	3522.63	0.894294	1.10571	1.2364
Q4VBE4	Egflam	469.494	546.671	0.924051	1.07595	1.16438
Q501J6	Ddx17	724.131	1144.74	0.77494	1.22506	1.58085
Q569Z5	Ddx46	1285.67	1851.84	0.819548	1.18045	1.44037
Q569Z6	Thrap3	1622.17	2279.49	0.831528	1.16847	1.40521
Q5BLK4	Tut7	NA	410.208	NA	1	NA
Q5SF07	Igf2bp2	442.609	1305.37	0.506424	1.49358	2.94926
Q5SXY1	Specc1	899.528	403.787	1.38037	0.619631	0.448888
Q60598	Cttn	1417.11	904.822	1.22063	0.77937	0.638498
Q60605	Myl6	38834.3	31743.1	1.10047	0.899526	0.817399
Q60668	Hnrnpd	2009.14	1070.59	1.30475	0.695249	0.53286
Q60766	Irgm1	436.913	497.08	0.935581	1.06442	1.13771
Q60865	Caprin1	1306.81	823.636	1.22679	0.773205	0.630265
Q60875	Arhgef2	630.199	634.776	0.996382	1.00362	1.00726
Q60930	Vdac2	467.494	395.394	1.08356	0.916443	0.845773
Q60963	Pla2g7	3974.45	6661.64	0.747352	1.25265	1.67612
Q60972	Rbbp4	235.402	271.717	0.92839	1.07161	1.15427
Q60973	Rbbp7	436.968	364.303	1.09069	0.909313	0.833706
Q61024	Asns	516.596	198.827	1.44417	0.555831	0.384879
Q61033	Tmpo	1362.28	993.423	1.15658	0.84342	0.729236
Q61171	Prdx2	958.135	658.972	1.185	0.815001	0.687765
Q61176	Arg1	655.457	1181.29	0.713715	1.28628	1.80224
Q61233	Lcp1	477.735	430.868	1.05158	0.948419	0.901897
Q61503	Nt5e	652.977	862.282	0.861868	1.13813	1.32054
Q61510	Trim25	844.592	571.612	1.19275	0.807245	0.676791
Q61545	Ewsr1	612.21	828.738	0.849732	1.15027	1.35368
Q61553	Fscn1	935.069	442.568	1.3575	0.642503	0.4733
Q61584	Fxr1	5228.47	5196.11	1.0031	0.996896	0.993811
Q61646	Hp	196.146	314.063	0.768885	1.23112	1.60117
Q61656	Ddx5	7325.83	6321.84	1.07356	0.926435	0.862952
Q61699	Hsph1	1003.9	374.621	1.45649	0.543511	0.373166
Q61753	Phgdh	2091.75	1448.37	1.18174	0.81826	0.69242
Q61879	Myh10	5552.65	4197.52	1.13899	0.861015	0.755949
Q61937	Npm1	2705.21	3977.51	0.809613	1.19039	1.47031
Q62093	Srsf2	1036.7	254.49	1.60581	0.394195	0.245481
Q62159	Rhoc	2019.1	940.343	1.36451	0.635486	0.465724
Q62167	Ddx3x	1778.15	1718.52	1.01705	0.982947	0.966465
Q62191	Trim21	13088.5	15335.6	0.920944	1.07906	1.17169
Q62261	Sptbn1	786.058	602.113	1.13251	0.867491	0.765991
Q62318	Trim28	1241.14	663.544	1.30325	0.69675	0.534625
Q62523	Zyx	829.144	NA	1	NA	NA
Q64012	Raly	936.7	724.754	1.12757	0.872433	0.773731
Q64282	Ifit1	1164.1	944.591	1.1041	0.895903	0.811435
Q64331	Myo6	425.127	456.054	0.964903	1.0351	1.07275
Q64339	Isg15	2362.74	1479.98	1.22972	0.770277	0.626383
Q64374	Rgn	445.204	840.76	0.692405	1.30759	1.88848
Q64467	Gapdhs	660.79	781.183	0.916508	1.08349	1.1822
Q68FD5	Cltc	975.503	797.753	1.10024	0.899761	0.817786
Q68FL6	Mars1	355.662	NA	1	NA	NA
Q69ZN7	Myof	398.304	586.67	0.80876	1.19124	1.47292
Q6A068	Cdc5l	610.349	NA	1	NA	NA
Q6AW69	Cgnl1	528.537	191.547	1.46799	0.532013	0.36241
Q6DFW4	Nop58	974.281	1038.04	0.968316	1.03168	1.06544
Q6NZJ6	Eif4g1	1120.01	697.469	1.23249	0.767513	0.622735
Q6P4T2	Snrnp200	282.305	329.283	0.923187	1.07681	1.16641
Q6P5H2	Nes	3390.96	1454.14	1.39975	0.600252	0.428828
Q6PDM2	Srsf1	2741.02	3270.6	0.911907	1.08809	1.19321
Q6PGB8	Smarca1	686.62	728.102	0.970678	1.02932	1.06041
Q6PHZ2	Camk2d	3820.28	4622.08	0.905027	1.09497	1.20988
Q6QI06	Rictor	455.867	435	1.02342	0.976577	0.954226
Q6URW6	Myh14	10463	4042.23	1.44265	0.557348	0.386336
Q6ZQ58	Larp1	NA	669.583	NA	1	NA
Q6ZQL4	Wdr43	826.007	1317.53	0.770695	1.2293	1.59506
Q6ZWU9	Rps27	6493.5	606.454	1.82917	0.170833	0.093394
Q6ZWX6	Eif2s1	1369.55	1153.41	1.08567	0.914331	0.842182
Q7TMK9	Syncrip	2626.31	2043.9	1.12471	0.875293	0.77824
Q7TMM9	Tubb2a	208.979	314.689	0.798135	1.20186	1.50584
Q7TNC4	Luc7l2	1925.38	2320.98	0.906838	1.09316	1.20547
Q7TPV4	Mybbp1a	2537.24	4202.7	0.752897	1.2471	1.65641
Q7TT50	Cdc42bpb	878.139	586.038	1.1995	0.800502	0.667364
Q80VI1	Trim56	345.292	1131.38	0.467662	1.53234	3.27659
Q80VY9	Dhx33	NA	200.971	NA	1	NA
Q80WJ7	Mtdh	1240.36	1969.41	0.772865	1.22713	1.58777
Q8BGQ7	Aars1	930.051	784.209	1.08508	0.914924	0.843189
Q8BK35	Nop53	421.825	635.097	0.798214	1.20179	1.50559
Q8BK67	Rcc2	281.561	408.769	0.815729	1.18427	1.4518
Q8BL97	Srsf7	2371.68	3118.96	0.863899	1.1361	1.31508
Q8BMK4	Ckap4	NA	189.138	NA	1	NA
Q8BML9	Qars1	864.612	NA	1	NA	NA
Q8BMS1	Hadha	628.315	305.174	1.34616	0.653835	0.485702
Q8BP67	Rpl24	2057.99	2903.69	0.829554	1.17045	1.41093
Q8BTM8	Flna	1034.58	985.527	1.02428	0.975718	0.952587
Q8BU30	Iars1	495.065	NA	1	NA	NA
Q8BX10	Pgam5	1769.26	2202.52	0.890915	1.10908	1.24488
Q8BX17	Gemin5	7800.16	16087.2	0.653078	1.34692	2.06242
Q8C196	Cps1	1206.09	1894.33	0.778017	1.22198	1.57064
Q8C2Q3	Rbm14	1329.1	978.515	1.15193	0.848075	0.736224
Q8C3R1	Brat1	277.925	NA	1	NA	NA
Q8C7D2	Crbn	524.233	1207.58	0.605415	1.39458	2.30352
Q8C854	Myef2	1009.79	646.39	1.21942	0.780579	0.640123
Q8CAQ8	Immt	662.799	593.871	1.05485	0.94515	0.896005
Q8CAS9	Parp9	799.79	424.042	1.30703	0.692974	0.530192
Q8CCP0	Nemf	684.771	768.568	0.942342	1.05766	1.12237
Q8CG19	Ltbp1	NA	265.674	NA	1	NA
Q8CI11	Gnl3	413.731	991.853	0.588696	1.4113	2.39734
Q8JZQ9	Eif3b	675.576	NA	1	NA	NA
Q8K019	Bclaf1	981.049	1247.32	0.880509	1.11949	1.27141
Q8K224	Nat10	1608.48	1845.88	0.931275	1.06872	1.14759
Q8K310	Matr3	1525.8	2059.78	0.851076	1.14892	1.34997
Q8K4L3	Svil	847.713	905.45	0.967067	1.03293	1.06811
Q8R081	Hnrnpl	1066.81	844.605	1.11625	0.883748	0.791711
Q8R0X7	Sgpl1	1436.04	2870.01	0.666987	1.33301	1.99856
Q8R1B4	Eif3c	198.437	257.694	0.870088	1.12991	1.29862
Q8R1G6	Pdlim2	729.871	849.626	0.924182	1.07582	1.16408
Q8R2Q8	Bst2	12400.7	6683.72	1.29956	0.700437	0.538979
Q8VDD5	Myh9	42316.6	34903.5	1.096	0.904	0.824818
Q8VEK3	Hnrnpu	5868.94	6579.9	0.942889	1.05711	1.12114
Q8VHX6	Flnc	786.542	409.484	1.31526	0.684741	0.520613
Q8VIJ6	Sfpq	6065.36	3541.7	1.26269	0.737312	0.583922
Q91VC3	Eif4a3	1039.21	863.687	1.09224	0.90776	0.8311
Q91VM5	Rbmxl1	923.115	452.578	1.34204	0.657964	0.490273
Q91VN6	Ddx41	399.558	261.181	1.20943	0.790572	0.653675
Q91VR5	Ddx1	617.873	1288.54	0.648205	1.3518	2.08544
Q91VR7	Map1lc3a	1482.02	954.963	1.21627	0.783726	0.644366
Q91VS7	Mgst1	317.554	NA	1	NA	NA
Q91XV3	Basp1	644.827	726.973	0.940118	1.05988	1.12739
Q91ZW3	Smarca5	573.903	349.068	1.2436	0.756401	0.608235
Q920B9	Supt16h	277.165	NA	1	NA	NA
Q921F2	Tardbp	712.942	994.636	0.835033	1.16497	1.39511
Q921M3	Sf3b3	1092.84	551.567	1.32916	0.67084	0.50471
Q922D8	Mthfd1	473.982	478.035	0.995743	1.00426	1.00855
Q922J9	Far1	521.432	NA	1	NA	NA
Q922K7	Nop2	1134.28	1598.94	0.829995	1.17	1.40965
Q922U2	Krt5	6390.81	4782.23	1.14397	0.85603	0.748298
Q925I1	Atad3	588.851	526.877	1.05555	0.944454	0.894754
Q99020	Hnrnpab	2912.01	1671.58	1.27062	0.729376	0.57403
Q99104	Myo5a	513.858	702.245	0.84509	1.15491	1.36661
Q99JN2	Klhl22	1873.58	3798.14	0.660674	1.33933	2.02721
Q99JY0	Hadhb	829.914	778.322	1.03208	0.96792	0.937835
Q99JY9	Actr3	2140.35	1186.27	1.2868	0.713198	0.554241
Q99K48	Nono	2820.4	2688.68	1.02391	0.97609	0.953297
Q99KP6	Prpf19	1617.28	2156.89	0.857026	1.14297	1.33365
Q99KV1	Dnajb11	605.773	409.439	1.19339	0.806608	0.675895
Q99L45	Eif2s2	1276.09	1432.94	0.942101	1.0579	1.12291
Q99LF4	Rtcb	627.711	542.721	1.07261	0.927386	0.864603
Q99M87	Dnaja3	652.349	NA	1	NA	NA
Q99ME9	Gtpbp4	633.183	991.319	0.779541	1.22046	1.56561
Q99MN1	Kars1	355.233	366.76	0.984034	1.01597	1.03245
Q99MU3	Adar	514.503	293.522	1.27348	0.726517	0.570496
Q99NB9	Sf3b1	915.071	1230.01	0.853181	1.14682	1.34417
Q99PL5	Rrbp1	1025.55	1137.43	0.948275	1.05172	1.10909
Q99PT1	Arhgdia	561.658	779.16	0.837784	1.16222	1.38725
Q99PU8	Dhx30	361.36	408.758	0.938454	1.06155	1.13117
Q9CPW4	Arpc5	3517.87	1385.24	1.43495	0.565045	0.393772
Q9CQ73	Pkp2	298.971	673.751	0.61471	1.38529	2.25357
Q9CQR4	Acot13	274.698	1152.09	0.385058	1.61494	4.19402
Q9CQV8	Ywhab	882.006	412.202	1.36301	0.636995	0.467346
Q9CQW9	Ifitm3	1717.15	1842.65	0.964745	1.03525	1.07309
Q9CSH3	Dis3	350.296	NA	1	NA	NA
Q9CVB6	Arpc2	2818.3	1601.71	1.27525	0.724754	0.568325
Q9CWH6	Psma8	955.467	335.704	1.48	0.519999	0.351351
Q9CWJ9	Atic	974.3	276.998	1.55726	0.442737	0.284305
Q9CWZ3	Rbm8a	878.523	688.812	1.12104	0.87896	0.784057
Q9CXW4	Rpl11	6551.58	5658.31	1.07316	0.92684	0.863656
Q9CY27	Tecr	421.425	628.032	0.80313	1.19687	1.49026
Q9CZN7	Shmt2	989.347	391.01	1.43347	0.566535	0.39522
Q9CZX8	Rps19	4566.18	7738.26	0.7422	1.2578	1.69469
Q9D0E1	Hnrnpm	3693.95	4713	0.878785	1.12122	1.27587
Q9D0I9	Rars1	429.391	737.345	0.736055	1.26394	1.71719
Q9D0T1	Snu13	872.101	512.659	1.25957	0.74043	0.587844
Q9D0W5	Ppil1	238.975	312.7	0.866362	1.13364	1.30851
Q9D1D4	Tmed10	756.305	653.22	1.07313	0.926865	0.863699
Q9D1M4	Eef1e1	254.994	342.616	0.853379	1.14662	1.34362
Q9D883	U2af1	3433.75	2607.48	1.13677	0.863228	0.759368
Q9D8E6	Rpl4	27182.8	39395.6	0.816565	1.18343	1.44928
Q9DB20	Atp5po	449.408	351.003	1.12294	0.877057	0.781034
Q9DBD5	Pelp1	621.428	712.818	0.931504	1.0685	1.14706
Q9DBG3	Ap2b1	1304.02	707.175	1.29676	0.703239	0.542304
Q9DBL7	Coasy	5221.86	10300	0.672839	1.32716	1.97248
Q9DBR7	Ppp1r12a	1770.87	1645.02	1.03684	0.963157	0.928933
Q9DCN2	Cyb5r3	263.25	559.146	0.640203	1.3598	2.12401
Q9EP71	Rai14	1103.76	766.25	1.18049	0.819514	0.694218
Q9EP97	Senp3	1544.16	1546.96	0.999094	1.00091	1.00181
Q9EPA7	Nmnat1	771.588	1408.18	0.707954	1.29205	1.82504
Q9EPU0	Upf1	425.861	747.755	0.725725	1.27428	1.75587
Q9EQ61	Pes1	924.251	716.158	1.12685	0.873146	0.774852
Q9EQH3	Vps35	649.343	527.219	1.1038	0.896203	0.811927
Q9EQP2	Ehd4	495.111	458.455	1.03844	0.961559	0.925964
Q9EQU5	Set	762.181	357.94	1.36089	0.63911	0.469626
Q9ERG0	Lima1	3274.12	1981	1.24607	0.753931	0.605048
Q9ESX5	Dkc1	527.514	558.394	0.971563	1.02844	1.05854
Q9ESZ8	Gtf2i	1944.41	3329.67	0.737346	1.26265	1.71243
Q9JHI7	Exosc9	470.573	379.507	1.10713	0.892874	0.806478
Q9JHU4	Dync1h1	376.944	892.626	0.593814	1.40619	2.36806
Q9JIK5	Ddx21	2117.53	1957.06	1.03938	0.960617	0.924218
Q9JJ28	Flii	3887.65	5116.72	0.863503	1.1365	1.31615
Q9JKB3	Ybx3	2761.25	3628.78	0.864237	1.13576	1.31418
Q9JKX4	Aatf	597.128	NA	1	NA	NA
Q9QXS1	Plec	12159.9	6541.08	1.30046	0.699544	0.537922
Q9QY06	Myo9b	320.118	NA	1	NA	NA
Q9R053	Scn11a	7013.09	11250.5	0.767986	1.23201	1.60421
Q9R059	Fhl3	353.086	408.095	0.927732	1.07227	1.15579
Q9R0P5	Dstn	866.084	498.004	1.26984	0.730164	0.575007
Q9R0X4	Acot9	214.468	203.657	1.02586	0.974144	0.949592
Q9R118	Htra1	1197.52	1192.41	1.00214	0.997862	0.995733
Q9R1C7	Prpf40a	811.241	NA	1	NA	NA
Q9R233	Tapbp	1193.4	564.039	1.35811	0.641887	0.472632
Q9WTI7	Myo1c	11010.1	7878.98	1.16576	0.834237	0.715614
Q9WTM5	Ruvbl2	737.637	901.754	0.899891	1.10011	1.22249
Q9WTX5	Skp1	325.505	245.612	1.13989	0.860111	0.754557
Q9WUM4	Coro1c	1589.83	1558.9	1.00982	0.990177	0.980545
Q9WV60	Gsk3b	2362.37	NA	1	NA	NA
Q9WV70	Noc2l	375	578.356	0.786695	1.21331	1.54228
Q9WVK4	Ehd1	1649.54	1966.31	0.912394	1.08761	1.19204
Q9WVR4	Fxr2	1025.3	1370.84	0.855793	1.14421	1.33701
Q9Z0U1	Tjp2	448.253	279.905	1.2312	0.768803	0.624435
Q9Z108	Stau1	731.494	1180.99	0.764967	1.23503	1.61449
Q9Z1Q5	Clic1	506.212	262.832	1.31647	0.683529	0.519213
Q9Z1X4	Ilf3	844.482	1104.28	0.866686	1.13331	1.30764
Q9Z204	Hnrnpc	3272.8	6764.8	0.652108	1.34789	2.06698
Q9Z2F2	Oasl2	861.19	1260.31	0.811869	1.18813	1.46345
Q9Z2K1	Krt16	1200.34	1012.55	1.08486	0.915138	0.843553
Q9Z2X1	Hnrnpf	4429.6	6765.01	0.791381	1.20862	1.52723
A2BE28	Las1l	550.663	893.362	0.762678	1.23732	1.62234
E9QAM5	Helz2	467.075	784.393	0.746443	1.25356	1.67937
F2Z461	Herc6	1113.28	816.069	1.15405	0.845953	0.733031
O35130	Emg1	789.997	1076.6	0.846457	1.15354	1.36279
O35490	Bhmt	741.07	1060.82	0.822547	1.17745	1.43147
O35691	Pnn	627.708	264.18	1.40759	0.592406	0.420864
O35887	Calu	202.853	430.932	0.640132	1.35987	2.12436
O55142	Rpl35a	16826.4	24497.6	0.814365	1.18564	1.4559
O70251	Eef1b	NA	265.674	NA	1	NA
O88986	Gcat	255.318	801.17	0.483333	1.51667	3.13793
P01837	Igkc	17846.6	36671.1	0.654708	1.34529	2.05479
P01863	Ighg	71523.1	142723	0.667672	1.33233	1.99548
P14115	Rpl27a	10063.6	18075.4	0.715278	1.28472	1.79612
P14131	Rps16	7665.69	9530.15	0.891575	1.10843	1.24322
P19783	Cox4i1	755.338	NA	1	NA	NA
P26516	Psmd7	695.186	281.973	1.42287	0.577128	0.405608
P27659	Rpl3	10818.5	18747.7	0.731815	1.26818	1.73293
P35980	Rpl18	23767.8	36778.5	0.785112	1.21489	1.54741
P47753	Capza1	1649.21	1049.67	1.22214	0.777856	0.636468
P47963	Rpl13	15962.5	22523.7	0.829518	1.17048	1.41104
P47964	Rpl36	7782.02	14116.8	0.710725	1.28927	1.81403
P51410	Rpl9	4423.49	9181.53	0.650273	1.34973	2.07563
P53569	Cebpz	3239.42	9799.78	0.496874	1.50313	3.02516
P57784	Snrpa1	2402.81	1845.61	1.13115	0.868845	0.768105
P59325	Eif5	396.941	620.9	0.779967	1.22003	1.56421
P59999	Arpc4	1736.29	784.131	1.37778	0.622222	0.451613
P60867	Rps20	7566.82	5008.16	1.20347	0.796528	0.661858
P61222	Abce1	847.666	836.882	1.0064	0.993598	0.987278
P61327	Magoh	241.865	682.638	0.523232	1.47677	2.82239
P61514	Rpl37a	5016.18	7928.22	0.775035	1.22497	1.58053
P62245	Rps15a	13366.4	19234.8	0.819994	1.18001	1.43904
P62267	Rps23	9235.31	14322.1	0.784068	1.21593	1.5508
P62270	Rps18	9823.57	13155.4	0.855005	1.14499	1.33917
P62281	Rps11	12666.9	15063.8	0.913565	1.08643	1.18923
P62702	Rps4x	25896.9	26007.7	0.997865	1.00213	1.00428
P62843	Rps15	8042.1	16055.3	0.667466	1.33253	1.99641
P62855	Rps26	2582.37	3955.16	0.790014	1.20999	1.5316
P62858	Rps28	2201.33	3927.27	0.718379	1.28162	1.78404
P62889	Rpl30	5901.17	6852.62	0.925399	1.0746	1.16123
P62900	Rpl31	5953.83	2742.3	1.36931	0.630694	0.460594
P62911	Rpl32	9877.49	17025.7	0.734299	1.2657	1.72369
P63323	Rps12	1734.47	1665.5	1.02029	0.979715	0.960236
P63325	Rps10	2056.57	3261.96	0.77336	1.22664	1.58612
P83882	Rpl36a	583.369	1433.07	0.578613	1.42139	2.45654
P84089	Erh	390.744	3516.59	0.200005	1.79999	8.99973
P97315	Csrp1	NA	265.674	NA	1	NA
P97379	G3bp2	1048.42	1274.95	0.902499	1.0975	1.21607
P97461	Rps5	2843.23	4044.83	0.825553	1.17445	1.42262
P97760	Polr2c	698.938	411.312	1.25906	0.740936	0.588481
P99027	Rplp2	16424.1	25439.7	0.784644	1.21536	1.54893
Q05D44	Eif5b	949.761	1429.82	0.798259	1.20174	1.50545
Q3TLH4	Prrc2c	237.459	253.359	0.967605	1.03239	1.06696
Q3UEB3	Puf60	545.432	888.021	0.761004	1.239	1.62811
Q3UM18	Lsg1	3117.35	2780.52	1.05711	0.94289	0.89195
Q5F2E7	Nufip2	404.758	530.362	0.865681	1.13432	1.31032
Q5SFM8	Rbm27	577.03	653.153	0.938121	1.06188	1.13192
Q5SUF2	Luc7l3	530.069	396.26	1.14445	0.855549	0.747563
Q60854	Serpinb6	823.037	800.524	1.01387	0.986134	0.972646
Q61035	Hars1	318.849	NA	1	NA	NA
Q61316	Hspa4	469.873	538.626	0.931826	1.06817	1.14632
Q61414	Krt15	8640.38	NA	1	NA	NA
Q6IRU2	Tpm4	3741	1800.96	1.35006	0.649936	0.481411
Q6NS46	Pdcd11	592.847	458.532	1.12775	0.872249	0.773441
Q6P542	Abcf1	394.863	191.747	1.34625	0.653746	0.485604
Q6ZWN5	Rps9	20709.4	28554.5	0.840754	1.15925	1.37882
Q6ZWV7	Rpl35	20075.4	25458.6	0.881776	1.11822	1.26815
Q7TQH0	Atxn2l	1657.55	1124.18	1.19174	0.80826	0.678218
Q80XC6	Nrde2	548.469	429.399	1.12176	0.878235	0.782905
Q8BFR5	Tufm	548.614	493.335	1.05305	0.946947	0.899239
Q8BFZ3	Actbl2	1374.89	671.566	1.34368	0.656321	0.488451
Q8BG05	Hnrnpa3	5973.56	3077.58	1.31996	0.680043	0.5152
Q8BG17	Nol12	707.045	986.954	0.834764	1.16524	1.39589
Q8BGC0	Htatsf1	3754.11	3549.95	1.02795	0.972048	0.945617
Q8BHD7	Ptbp3	589.785	467.837	1.1153	0.884696	0.793233
Q8BK64	Ahsa1	331.126	NA	1	NA	NA
Q8BMA6	Srp68	337.265	664.026	0.67366	1.32634	1.96886
Q8BTI8	Srrm2	990.992	1108.96	0.943823	1.05618	1.11904
Q8BVY0	Rsl1d1	1664.56	1257.23	1.13941	0.860589	0.755293
Q8BW10	Nob1	905.237	148.561	1.71805	0.281953	0.164113
Q8CFI7	Polr2b	292.858	844.846	0.514823	1.48518	2.88483
Q8K4Z5	Sf3a1	642.458	69.0653	1.80587	0.194134	0.107502
Q8R323	Rfc3	444.274	581.559	0.866172	1.13383	1.30901
Q8VEM8	Slc25a3	2185.31	2512.83	0.930287	1.06971	1.14987
Q8VI94	Oasl1	1415.14	2989.37	0.642587	1.35741	2.11242
Q91VR2	Atp5f1c	1136.2	1126.51	1.00428	0.995718	0.991472
Q91WK0	Lrrfip2	3981.61	3294.3	1.09446	0.905536	0.827379
Q91WM3	Rrp9	974.117	1725.09	0.72178	1.27822	1.77093
Q921N6	Ddx27	217.427	225.002	0.982879	1.01712	1.03484
Q922F4	Tubb6	369.485	519.116	0.831611	1.16839	1.40497
Q922U1	Prpf3	527.819	934.17	0.722056	1.27794	1.76987
Q923D4	Sf3b5	818.364	664.82	1.10352	0.896477	0.812377
Q99K85	Psat1	712.917	528.719	1.14835	0.851649	0.741628
Q9CPR4	Rpl17	9895.14	17370.8	0.725824	1.27418	1.75549
Q9CQI7	Snrpb2	207.298	273.92	0.861555	1.13844	1.32138
Q9CQR2	Rps21	619.542	526.588	1.0811	0.918898	0.849963
Q9CR57	Rpl14	11441.9	15585.6	0.846686	1.15331	1.36215
Q9CWX9	Ddx47	486.131	436.834	1.05341	0.946588	0.898593
Q9CY66	Gar1	1125.07	NA	1	NA	NA
Q9CYI4	Luc7l	1675.61	2502.63	0.802065	1.19794	1.49356
Q9CYR0	Ssbp1	3218.43	5419.8	0.74516	1.25484	1.68399
Q9CZM2	Rpl15	7195.09	9797.8	0.846835	1.15316	1.36173
Q9D1R9	Rpl34	4530.66	5414.26	0.911151	1.08885	1.19503
Q9D279	Misp	800.995	374.323	1.36303	0.636973	0.467323
Q9D3D9	Atp5f1d	578.149	185.802	1.51358	0.486424	0.321374
Q9D6Z1	Nop56	1313.98	1070.36	1.10218	0.897825	0.814594
Q9D880	Timm50	331.188	557.687	0.745185	1.25482	1.6839
Q9DBY8	Nvl	237.974	488.344	0.655289	1.34471	2.05209
Q9DCV7	Krt7	642.211	409.823	1.22089	0.779106	0.638144
Q9JHJ0	Tmod3	19761.1	24685.7	0.889202	1.1108	1.24921
Q9JL15	Lgals8	807.485	460.085	1.27407	0.725932	0.569775
Q9JM76	Arpc3	1406.14	591.319	1.40793	0.592071	0.420526
Q9QYJ0	Dnaja2	364.556	571.365	0.779032	1.22097	1.56729
Q9R0P3	Esd	1041.99	443.618	1.40278	0.597221	0.425741
Q9WUK4	Rfc2	548.692	NA	1	NA	NA
Q9Z0N1	Eif2s3x	695.108	1347.75	0.680525	1.31947	1.93891
A2AJI0	Map7d1	531.816	294.168	1.28772	0.712285	0.553139
B2RY56	Rbm25	159.454	677.721	0.380933	1.61907	4.25026
C0HKD8	Mfap1a	919.313	1040.65	0.938092	1.06191	1.13199
E9Q3S4	Map3k19	9392.16	9081.35	1.01682	0.983175	0.966908
O09167	Rpl21	2892.6	4554.03	0.776888	1.22311	1.57437
O35682	Myadm	1895.04	995.247	1.31132	0.688684	0.525185
P01756	--	18094.5	33471.5	0.7018	1.2982	1.84982
P05977	Myl1	17521.1	10433.5	1.25354	0.74646	0.595482
P62242	Rps8	55037.5	57985.2	0.973919	1.02608	1.05356
P62274	Rps29	1386.58	1651.46	0.912812	1.08719	1.19103
P62301	Rps13	15555.1	22852.1	0.81001	1.18999	1.46911
P62717	Rpl18a	5908.96	10338.1	0.727388	1.27261	1.74956
P62852	Rps25	21998.6	23014.1	0.97744	1.02256	1.04616
P62862	Fau	570.217	NA	1	NA	NA
P62892	Rpl39	1369.91	1340.99	1.01067	0.989332	0.978889
P63276	Rps17	3670.64	4131.43	0.94094	1.05906	1.12553
Q00PI9	Hnrnpul2	753.424	366.323	1.3457	0.654296	0.486211
Q3UFM5	Nom1	361.211	399.964	0.949088	1.05091	1.10729
Q3URQ0	Tex10	510.605	1118.37	0.626903	1.3731	2.19028
Q3UV17	Krt76	47774.5	38052.9	1.11327	0.886731	0.796511
Q4FZF3	Ddx49	667.494	434.01	1.21197	0.788032	0.650208
Q4VBE8	Wdr18	819.227	1041.35	0.880616	1.11938	1.27114
Q5SSI6	Utp18	513.735	430.319	1.08836	0.911641	0.837628
Q60872	Eif1a	956.686	505.231	1.30881	0.69119	0.528105
Q62186	Ssr4	247.042	130.455	1.30884	0.691158	0.528068
Q62425	Ndufa4	1339.59	947.597	1.17139	0.828613	0.707378
Q64433	Hspe1	1693.43	1295.06	1.1333	0.866699	0.764756
Q6IFX2	Krt42	4090.71	4639.62	0.937126	1.06287	1.13418
Q6P5B0	Rrp12	520.625	752.79	0.817683	1.18232	1.44594
Q6ZPT1	Klhl9	467.79	820.014	0.726493	1.27351	1.75295
Q6ZWY3	Rps27l	3046.02	1893.83	1.23324	0.766756	0.621739
Q8BHB4	Wdr3	646.664	762.937	0.917514	1.08249	1.1798
Q8BKS9	Pum3	709.677	648.766	1.04484	0.955161	0.914171
Q8BWQ4	Cmtr2	1481.97	2133.23	0.819855	1.18014	1.43946
Q8C5L7	Rbm34	132.766	315.266	0.592663	1.40734	2.3746
Q8CGC6	Rbm28	877.316	1054.64	0.908215	1.09178	1.20212
Q8R4D1	Slc9a8	275.821	NA	1	NA	NA
Q91WN1	Dnajc9	507.444	654.035	0.873789	1.12621	1.28888
Q922Q8	Lrrc59	2645.65	3295.75	0.890581	1.10942	1.24572
Q99JI4	Psmd6	544.214	364.025	1.19839	0.801606	0.6689
Q99LH1	Gnl2	NA	265.674	NA	1	NA
Q9CPT5	Nop16	699.858	959.157	0.843703	1.1563	1.3705
Q9CQ65	Mtap	1252.17	727.743	1.26487	0.735126	0.581185
Q9CQF0	Mrpl11	318.54	435.583	0.844796	1.1552	1.36744
Q9CTH6	Fcf1	338.967	323.142	1.0239	0.976099	0.953314
Q9D0I8	Mrto4	1768.14	2992.91	0.742752	1.25725	1.69269
Q9D8N0	Eef1g	1816.23	1122.01	1.23627	0.763729	0.617769
Q9D8Y0	Efhd2	3197.72	1372.81	1.39928	0.600722	0.429309
Q9D903	Ebna1bp2	753.072	879.838	0.922368	1.07763	1.16833
Q9DAS9	Gng12	513.89	324.882	1.22534	0.774661	0.632201
Q9DAW6	Prpf4	498.624	NA	1	NA	NA
Q9DBM1	Gpatch1	1585.91	6298.39	0.402296	1.5977	3.97147
Q9DCA5	Brix1	684.297	1046.41	0.790772	1.20923	1.52918
Q9ESV0	Ddx24	488.615	464.466	1.02534	0.974662	0.950577
Q9JJ80	Rpf2	721.925	728.16	0.9957	1.0043	1.00864
Q9JJT0	Rcl1	NA	265.674	NA	1	NA
Q9WV32	Arpc1b	1663.85	840.101	1.32898	0.67102	0.504914
Q9WVA4	Tagln2	744.53	458.332	1.23793	0.762069	0.615599
P01631	--	26148.9	26118.7	1.00058	0.999422	0.998845
P01786	--	705.267	6014.88	0.209896	1.7901	8.52851
P03975	Iap	580.278	1154.6	0.668955	1.33104	1.98974
P18528	--	NA	265.674	NA	1	NA
Q3UHK3	Greb1	11528.4	26489.6	0.606471	1.39353	2.29777
Q3UL36	Arglu1	731.417	1228.76	0.746276	1.25372	1.67997
Q5RJG1	Nol10	1087.5	870.722	1.1107	0.889299	0.800664
Q8BXV2	Bri3bp	410.011	343.488	1.08829	0.911715	0.837753
Q8C4J7	Tbl3	357.768	354.876	1.00406	0.995942	0.991917
Q99LE6	Abcf2	1518.8	1951.07	0.875422	1.12458	1.28461
Q9D7S7	Rpl22l1	304.848	162.571	1.30439	0.695611	0.533285
Header line description:
Protein accession	Protein accession number of database used for search.
Gene name	Indicates the name of the gene that code for the protein sequence.

## Sheet: Table S4
Table S4. Mass spectrometry-identified proteins that bind to Tap1/Tap2 mRNAs
Target RNA	Accession	Protein names	Gene names	MW [kDa]	Protein score	Sequence coverage (%)	Unique Peptides	Peptides	PSMs	Abundances
Tap1	Q99K48	Non-POU domain-containing octamer-binding protein	Nono	54.5	698	42	15	15	25	5.61e+08
Tap1	Q8VIJ6	Splicing factor, proline- and glutamine-rich	Sfpq	75.4	644	26	14	14	23	1.04e+09
Tap1	Q61656	Probable ATP-dependent RNA helicase DDX5	Ddx5	69.2	598	26	11	14	18	6.84e+08
Tap1	Q9D0E1	Heterogeneous nuclear ribonucleoprotein M	Hnrnpm	77.6	481	21	11	11	12	2.07e+08
Tap1	Q501J6	Probable ATP-dependent RNA helicase DDX17	Ddx17	72.4	365	13	4	7	9	4.12e+07
Tap1	Q01320	DNA topoisomerase 2-alpha	Top2a	172.7	322	9	11	11	12	1.21e+08
Tap1	P62960	Y-box-binding protein 1	Ybx1	35.7	319	30	5	5	6	3.85e+07
Tap1	P17225	Polypyrimidine tract-binding protein 1	Ptbp1	59.3	299	12	5	5	6	8.33e+07
Tap1	P11679	Keratin, type II cytoskeletal 8	Krt8	54.5	255	18	7	9	11	2.83e+08
Tap1	Q3TTY5	Keratin, type II cytoskeletal 2 epidermal	Krt2	70.9	209	6	4	5	8	2.09e+08
Tap1	P20152	Vimentin	Vim	53.7	207	17	7	7	7	8.08e+07
Tap1	Q9Z2X1	Heterogeneous nuclear ribonucleoprotein F	Hnrnpf	45.7	204	12	2	3	3	1.32e+07
Tap1	P62702	40S ribosomal protein S4, X isoform	Rps4x	29.6	194	24	5	5	6	8.18e+07
Tap1	Q80WJ7	Protein LYRIC	Mtdh	63.8	178	12	5	5	6	3.74e+07
Tap1	P04104	Keratin, type II cytoskeletal 1	Krt1	65.6	178	5	2	3	4	2.92e+08
Tap1	Q03963	Interferon-induced, double-stranded RNA-activated protein kinase	Eif2ak2	58.2	177	8	3	3	3	1.55e+07
Tap1	P02535	Keratin, type I cytoskeletal 10	Krt10	57.7	174	5	2	3	4	3.61e+08
Tap1	Q61937	Nucleophosmin	Npm1	32.5	165	12	2	2	3	1.81e+07
Tap1	Q8CGC7	Bifunctional glutamate/proline--tRNA ligase	Eprs1	170	162	4	4	4	4	1.57e+07
Tap1	P05784	Keratin, type I cytoskeletal 18	Krt18	47.5	160	13	4	4	5	5.56e+07
Tap1	Q61584	RNA-binding protein FXR1	Fxr1	76.2	159	9	4	4	4	3.07e+07
Tap1	P62806	Histone H4	H4c16	11.4	158	39	4	4	4	7.28e+07
Tap1	B2RRE7	OTU domain-containing protein 4	Otud4	123	146	5	4	4	4	3.55e+07
Tap1	P09405	Nucleolin	Ncl	76.7	144	8	5	5	5	6.31e+07
Tap1	Q8R323	Replication factor C subunit 3	Rfc3	40.5	142	9	2	2	3	2.48e+07
Tap1	P62754	40S ribosomal protein S6	Rps6	28.7	142	21	5	5	5	1.59e+08
Tap1	Q922U2	Keratin, type II cytoskeletal 5	Krt5	61.7	139	6	2	4	6	1.27e+08
Tap1	P97351	40S ribosomal protein S3a	Rps3a	29.9	136	14	3	3	4	4.62e+07
Tap1	O35737	Heterogeneous nuclear ribonucleoprotein H	Hnrnph1	49.2	135	8	1	2	2	2.28e+06
Tap1	Q8BX17	Gem-associated protein 5	Gemin5	166.5	134	4	4	4	4	3.29e+07
Tap1	P97855	Ras GTPase-activating protein-binding protein 1	G3bp1	51.8	134	17	6	6	6	7.44e+07
Tap1	Q60865	Caprin-1	Caprin1	78.1	128	6	4	4	4	5.93e+07
Tap1	P62830	60S ribosomal protein L23	Rpl23	14.9	128	25	2	2	2	4.72e+07
Tap1	Q7TPV4	Myb-binding protein 1A	Mybbp1a	151.9	126	5	5	5	5	3.09e+07
Tap1	P51881	ADP/ATP translocase 2	Slc25a5	32.9	124	22	4	6	6	1.13e+08
Tap1	O08583	THO complex subunit 4	Alyref	26.9	115	22	4	4	4	3.90e+07
Tap1	Q8C854	Myelin expression factor 2	Myef2	63.3	114	3	1	1	1	2.70e+06
Tap1	P60710	Actin, cytoplasmic 1	Actb	41.7	114	11	3	3	4	4.84e+07
Tap1	P48962	ADP/ATP translocase 1	Slc25a4	32.9	113	15	2	4	4	1.93e+07
Tap1	Q6PDM2	Serine/arginine-rich splicing factor 1	Srsf1	27.7	109	21	4	4	4	4.42e+07
Tap1	P49312	Heterogeneous nuclear ribonucleoprotein A1	Hnrnpa1	34.2	108	8	2	2	3	1.60e+07
Tap1	O70551	SRSF protein kinase 1	Srpk1	73	106	6	3	3	3	2.01e+07
Tap1	Q99PL5	Ribosome-binding protein 1	Rrbp1	172.8	106	3	4	4	4	2.12e+07
Tap1	Q8R326	Paraspeckle component 1	Pspc1	58.7	106	7	2	2	2	1.35e+07
Tap1	Q9D883	Splicing factor U2AF 35 kDa subunit	U2af1	27.8	105	10	2	2	2	1.52e+07
Tap1	Q8VEK3	Heterogeneous nuclear ribonucleoprotein U	Hnrnpu	87.9	103	5	2	2	2	1.12e+07
Tap1	Q8VED5	Keratin, type II cytoskeletal 79	Krt79	57.5	99	4	1	3	5	4.21e+07
Tap1	P63017	Heat shock cognate 71 kDa protein	Hspa8	70.8	98	6	3	3	3	2.81e+07
Tap1	P67984	60S ribosomal protein L22	Rpl22	14.8	91	19	2	2	2	4.62e+07
Tap1	P26369	Splicing factor U2AF 65 kDa subunit	U2af2	53.5	91	8	2	2	2	9.99e+06
Tap1	Q8R0X7	Sphingosine-1-phosphate lyase 1	Sgpl1	63.6	88	7	3	3	3	2.60e+07
Tap1	P62900	60S ribosomal protein L31	Rpl31	14.5	85	18	2	2	2	5.15e+07
Tap1	Q8C2Q3	RNA-binding protein 14	Rbm14	69.4	85	5	3	3	3	2.05e+07
Tap1	Q9CQQ4	Gem-associated protein 2	Gemin2	30.4	84	6	1	1	1	1.72e+06
Tap1	P35601	Replication factor C subunit 1	Rfc1	125.9	81	2	2	2	2	3.23e+06
Tap1	P28740	Kinesin-like protein KIF2A	Kif2a	79.7	80	3	2	2	2	1.43e+07
Tap1	Q91VR5	ATP-dependent RNA helicase DDX1	Ddx1	82.4	79	7	3	3	3	1.30e+07
Tap1	P97379	Ras GTPase-activating protein-binding protein 2	G3bp2	54.1	79	3	1	1	2	2.68e+07
Tap1	Q61781	Keratin, type I cytoskeletal 14	Krt14	52.8	78	5	1	2	3	1.29e+07
Tap1	Q569Z6	Thyroid hormone receptor-associated protein 3	Thrap3	108.1	75	4	3	3	3	1.28e+07
Tap1	P03975	IgE-binding protein	Iap	62.7	73	5	2	2	2	1.03e+07
Tap1	Q9D2E2	Target of EGR1 protein 1	Toe1	56.8	72	3	1	1	1	1.68e+06
Tap1	Q99J62	Replication factor C subunit 4	Rfc4	39.8	71	5	1	1	1	4.99e+06
Tap1	Q7TMK9	Heterogeneous nuclear ribonucleoprotein Q	Syncrip	69.6	71	4	2	2	2	1.74e+07
Tap1	Q08288	Cell growth-regulating nucleolar protein	Lyar	43.7	70	9	2	2	2	1.36e+07
Tap1	P62751	60S ribosomal protein L23a	Rpl23a	17.7	69	15	2	2	2	5.74e+07
Tap1	P11103	Poly [ADP-ribose] polymerase 1	Parp1	113	67	1	1	1	1	2.09e+06
Tap1	P35922	Fragile X messenger ribonucleoprotein 1	Fmr1	68.9	64	2	1	1	1	1.91e+06
Tap1	Q99KP6	Pre-mRNA-processing factor 19	Prpf19	55.2	64	10	4	4	4	5.25e+07
Tap1	Q9JJY4	Probable ATP-dependent RNA helicase DDX20	Ddx20	91.7	61	2	1	1	1
Tap1	P62301	40S ribosomal protein S13	Rps13	17.2	58	8	1	1	1	9.82e+06
Tap1	P25976	Nucleolar transcription factor 1	Ubtf	89.5	58	2	1	1	1	7.69e+06
Tap1	P62984	Ubiquitin-60S ribosomal protein L40	Uba52	14.7	58	13	1	1	1	6.10e+06
Tap1	Q99MN1	Lysine--tRNA ligase	Kars1	67.8	57	4	1	1	1	5.93e+06
Tap1	P09021	Homeobox protein Hox-A5	Hoxa5	29.2	55	5	1	1	1
Tap1	Q6ZWN5	40S ribosomal protein S9	Rps9	22.6	54	10	2	2	2	3.94e+07
Tap1	Q93092	Transaldolase	Taldo1	37.4	53	2	1	1	1	5.54e+06
Tap1	P32067	Lupus La protein homolog	Ssb	47.7	52	3	1	1	1	4.29e+06
Tap1	Q9CPR4	60S ribosomal protein L17	Rpl17	21.4	52	8	1	1	2	3.79e+07
Tap1	Q9Z108	Double-stranded RNA-binding protein Staufen homolog 1	Stau1	53.9	51	3	1	1	1
Tap1	P15864	Histone H1.2	H1-2	21.3	50	6	1	1	1	3.87e+07
Tap1	Q6PG16	Holliday junction recognition protein	Hjurp	74.2	49	2	1	1	1	2.73e+06
Tap1	Q5SF07	Insulin-like growth factor 2 mRNA-binding protein 2	Igf2bp2	65.5	46	2	1	1	1	5.60e+06
Tap1	Q6A068	Cell division cycle 5-like protein	Cdc5l	92.1	46	1	1	1	1	5.72e+06
Tap1	P28474	Alcohol dehydrogenase class-3	Adh5	39.5	46	2	1	1	1	1.36e+08
Tap1	Q9EQ61	Pescadillo homolog	Pes1	67.8	45	2	1	1	1	3.51e+06
Tap1	Q8BL97	Serine/arginine-rich splicing factor 7	Srsf7	30.8	45	5	1	1	1	1.57e+07
Tap1	Q64475	Histone H2B type 1-B	H2bc3	13.9	44	9	1	1	1	1.36e+07
Tap1	Q925I1	ATPase family AAA domain-containing protein 3	Atad3	66.7	44	3	1	1	1
Tap1	Q8BP67	60S ribosomal protein L24	Rpl24	17.8	44	5	1	1	1	1.45e+07
Tap1	Q8VH51	RNA-binding protein 39	Rbm39	59.4	43	3	1	1	1	2.76e+07
Tap1	Q91W43	Glycine dehydrogenase (decarboxylating), mitochondrial	Gldc	113.2	43	2	1	1	2	1.20e+07
Tap1	Q6ZWV7	60S ribosomal protein L35	Rpl35	14.5	41	8	1	1	1	3.44e+07
Tap1	Q8K1N4	Spermatogenesis-associated serine-rich protein 2	Spats2	58.9	41	3	1	1	1	5.11e+06
Tap1	P61255	60S ribosomal protein L26	Rpl26	17.2	40	6	1	1	1	1.74e+07
Tap1	Q9D0F6	Replication factor C subunit 5	Rfc5	38.1	40	4	1	1	1	4.69e+06
Tap1	Q99JF8	PC4 and SFRS1-interacting protein	Psip1	59.7	39	4	1	1	1
Tap1	Q8CCP0	Ribosome quality control complex subunit NEMF	Nemf	121.1	39	1	1	1	1	1.16e+06
Tap1	P14115	60S ribosomal protein L27a	Rpl27a	16.6	38	7	1	1	1	1.27e+07
Tap1	Q6P542	ATP-binding cassette sub-family F member 1	Abcf1	94.9	38	2	1	1	1	4.40e+06
Tap1	Q60596	DNA repair protein XRCC1	Xrcc1	68.9	37	2	1	1	1	7.98e+06
Tap1	Q05512	Serine/threonine-protein kinase MARK2	Mark2	86.3	37	1	1	1	1	2.23e+06
Tap1	P14131	40S ribosomal protein S16	Rps16	16.4	37	7	1	1	1	2.76e+06
Tap1	Q99LF4	RNA-splicing ligase RtcB homolog	Rtcb	55.2	37	2	1	1	1	5.83e+06
Tap1	Q61510	E3 ubiquitin/ISG15 ligase TRIM25	Trim25	71.7	37	2	1	1	1	5.02e+06
Tap1	Q9CWX4	Pseudouridylate synthase RPUSD4, mitochondrial	Rpusd4	42.4	36	4	1	1	1	5.01e+06
Tap1	Q91W92	Cdc42 effector protein 1	Cdc42ep1	43.1	35	5	1	1	1	2.63e+06
Tap1	Q6ZWV3	60S ribosomal protein L10	Rpl10	24.6	35	6	1	1	1	7.76e+06
Tap1	Q91VI7	Ribonuclease inhibitor	Rnh1	49.8	34	3	1	1	1
Tap1	Q0P678	Zinc finger CCCH domain-containing protein 18	Zc3h18	105.6	33	3	2	2	2	3.58e+06
Tap1	Q61595	Kinectin	Ktn1	152.5	32	1	1	1	1	1.21e+06
Tap1	P62245	40S ribosomal protein S15a	Rps15a	14.8	31	7	1	1	1	1.63e+07
Tap1	P43274	Histone H1.4	H1-4	22	29	5	1	1	1	1.46e+07
Tap1	Q04750	DNA topoisomerase 1	Top1	90.8	29	2	1	1	1	3.77e+06
Tap1	Q68FL6	Methionine--tRNA ligase, cytoplasmic	Mars1	101.4	28	1	1	1	1	1.76e+06
Tap1	Q8K019	Bcl-2-associated transcription factor 1	Bclaf1	105.9	28	2	1	1	1
Tap1	P83882	60S ribosomal protein L36a	Rpl36a	12.4	28	8	1	1	1	2.12e+07
Tap1	Q9WUM5	Succinate--CoA ligase [ADP/GDP-forming] subunit alpha, mitochondrial	Suclg1	36.1	27	3	1	1	1	2.18e+07
Tap1	A6PWY4	WD repeat-containing protein 76	Wdr76	69	25	2	1	1	1	1.74e+06
Tap1	O88477	Insulin-like growth factor 2 mRNA-binding protein 1	Igf2bp1	63.4	25	2	1	1	1	3.09e+06
Tap1	Q62376	U1 small nuclear ribonucleoprotein 70 kDa	Snrnp70	52	25	2	1	1	1	2.71e+06
Tap1	Q99L45	Eukaryotic translation initiation factor 2 subunit 2	Eif2s2	38.1	25	3	1	1	1	1.50e+06
Tap1	Q07832	Serine/threonine-protein kinase PLK1	Plk1	68.3	25	2	1	1	1	8.28e+06
Tap1	P27659	60S ribosomal protein L3	Rpl3	46.1	24	3	1	1	1	4.24e+06
Tap1	Q03265	ATP synthase subunit alpha, mitochondrial	Atp5f1a	59.7	23	2	1	1	1	3.41e+07
Tap1	Q9CQJ4	E3 ubiquitin-protein ligase RING2	Rnf2	37.6	22	4	1	1	1	1.56e+06
Tap1	P05201	Aspartate aminotransferase, cytoplasmic	Got1	46.2	21	2	1	1	1	1.44e+07
Tap1	Q8BHD7	Polypyrimidine tract-binding protein 3	Ptbp3	56.7	0	2	1	1	1	7.46e+06
Tap2	Q8VIJ6	Splicing factor, proline- and glutamine-rich	Sfpq	75.4	964	30	17	18	35	1.75e+09
Tap2	Q99K48	Non-POU domain-containing octamer-binding protein	Nono	54.5	705	31	12	13	24	7.16e+08
Tap2	Q61656	Probable ATP-dependent RNA helicase DDX5	Ddx5	69.2	671	37	15	19	24	1.14e+09
Tap2	Q01320	DNA topoisomerase 2-alpha	Top2a	172.7	492	13	16	16	16	3.00e+08
Tap2	Q9D0E1	Heterogeneous nuclear ribonucleoprotein M	Hnrnpm	77.6	449	18	10	10	12	3.39e+08
Tap2	P20152	Vimentin	Vim	53.7	433	41	17	17	17	5.65e+08
Tap2	P11679	Keratin, type II cytoskeletal 8	Krt8	54.5	398	35	11	14	14	3.81e+08
Tap2	P62960	Y-box-binding protein 1	Ybx1	35.7	352	39	5	6	6	4.53e+07
Tap2	O35737	Heterogeneous nuclear ribonucleoprotein H	Hnrnph1	49.2	329	20	5	6	7	7.25e+07
Tap2	P05784	Keratin, type I cytoskeletal 18	Krt18	47.5	317	28	10	10	11	2.47e+08
Tap2	Q9Z2X1	Heterogeneous nuclear ribonucleoprotein F	Hnrnpf	45.7	296	18	4	5	7	4.40e+07
Tap2	Q501J6	Probable ATP-dependent RNA helicase DDX17	Ddx17	72.4	295	14	4	8	11	5.33e+07
Tap2	P17225	Polypyrimidine tract-binding protein 1	Ptbp1	59.3	290	15	5	5	7	1.64e+08
Tap2	P60710	Actin, cytoplasmic 1	Actb	41.7	290	23	6	6	7	1.06e+08
Tap2	Q61584	RNA-binding protein FXR1	Fxr1	76.2	285	15	6	6	6	5.19e+07
Tap2	Q61781	Keratin, type I cytoskeletal 14	Krt14	52.8	228	13	2	5	5	1.59e+08
Tap2	Q8VEK3	Heterogeneous nuclear ribonucleoprotein U	Hnrnpu	87.9	220	10	5	5	5	3.57e+07
Tap2	P02535	Keratin, type I cytoskeletal 10	Krt10	57.7	209	8	3	4	5	6.17e+08
Tap2	Q99PL5	Ribosome-binding protein 1	Rrbp1	172.8	207	7	8	8	9	6.68e+07
Tap2	Q61937	Nucleophosmin	Npm1	32.5	202	12	2	2	3	2.72e+07
Tap2	P09405	Nucleolin	Ncl	76.7	201	9	6	6	6	1.31e+08
Tap2	Q03963	Interferon-induced, double-stranded RNA-activated protein kinase	Eif2ak2	58.2	194	8	3	3	3	1.58e+07
Tap2	Q8VH51	RNA-binding protein 39	Rbm39	59.4	189	8	3	3	3	3.27e+07
Tap2	Q7TPV4	Myb-binding protein 1A	Mybbp1a	151.9	181	7	6	6	6	5.09e+07
Tap2	Q62167	ATP-dependent RNA helicase DDX3X	Ddx3x	73.1	173	5	2	3	6	1.59e+07
Tap2	Q80WJ7	Protein LYRIC	Mtdh	63.8	169	11	5	5	5	8.82e+07
Tap2	P62806	Histone H4	H4c16	11.4	163	39	4	4	6	1.58e+08
Tap2	Q3TTY5	Keratin, type II cytoskeletal 2 epidermal	Krt2	70.9	163	6	3	5	6	1.59e+08
Tap2	P97855	Ras GTPase-activating protein-binding protein 1	G3bp1	51.8	161	19	6	6	6	1.53e+08
Tap2	P62754	40S ribosomal protein S6	Rps6	28.7	156	19	4	4	4	1.76e+08
Tap2	Q60865	Caprin-1	Caprin1	78.1	146	5	3	3	3	5.25e+07
Tap2	P97351	40S ribosomal protein S3a	Rps3a	29.9	146	17	4	4	4	5.74e+07
Tap2	Q8R326	Paraspeckle component 1	Pspc1	58.7	146	11	3	3	3	2.67e+07
Tap2	Q922U2	Keratin, type II cytoskeletal 5	Krt5	61.7	145	9	2	6	7	1.97e+08
Tap2	Q9JKB3	Y-box-binding protein 3	Ybx3	38.8	140	10	1	2	2	3.97e+06
Tap2	P25976	Nucleolar transcription factor 1	Ubtf	89.5	136	8	5	5	5	3.40e+07
Tap2	Q6A068	Cell division cycle 5-like protein	Cdc5l	92.1	135	6	3	3	3	2.08e+07
Tap2	Q6IFX2	Keratin, type I cytoskeletal 42	Krt42	50.1	135	9	1	3	3	1.05e+07
Tap2	O70551	SRSF protein kinase 1	Srpk1	73	133	6	3	3	3	2.57e+07
Tap2	Q04750	DNA topoisomerase 1	Top1	90.8	132	9	5	5	5	3.86e+07
Tap2	O54724	Caveolae-associated protein 1	Cavin1	43.9	131	16	4	4	4	2.40e+07
Tap2	P50446	Keratin, type II cytoskeletal 6A	Krt6a	59.3	128	7	1	4	5	9.12e+06
Tap2	Q9D883	Splicing factor U2AF 35 kDa subunit	U2af1	27.8	124	10	2	2	2	1.66e+07
Tap2	Q8C2Q3	RNA-binding protein 14	Rbm14	69.4	121	7	4	4	4	4.60e+07
Tap2	P62830	60S ribosomal protein L23	Rpl23	14.9	119	11	1	1	2	4.09e+07
Tap2	P04104	Keratin, type II cytoskeletal 1	Krt1	65.6	119	6	2	4	4	4.66e+08
Tap2	P51881	ADP/ATP translocase 2	Slc25a5	32.9	119	20	4	6	6	1.67e+08
Tap2	Q925I1	ATPase family AAA domain-containing protein 3	Atad3	66.7	118	4	2	2	2	8.29e+06
Tap2	O08583	THO complex subunit 4	Alyref	26.9	118	10	2	2	3	3.15e+07
Tap2	P27659	60S ribosomal protein L3	Rpl3	46.1	117	12	3	3	3	1.32e+07
Tap2	Q8C854	Myelin expression factor 2	Myef2	63.3	116	5	2	2	2	1.12e+07
Tap2	Q99J62	Replication factor C subunit 4	Rfc4	39.8	114	11	2	2	2	5.19e+06
Tap2	P26369	Splicing factor U2AF 65 kDa subunit	U2af2	53.5	113	9	3	3	3	2.14e+07
Tap2	Q99KP6	Pre-mRNA-processing factor 19	Prpf19	55.2	112	14	5	5	5	8.04e+07
Tap2	P03975	IgE-binding protein	Iap	62.7	107	5	2	2	2	3.11e+07
Tap2	O35368	Interferon-activable protein 203	Ifi203	46.3	105	8	1	2	2	3.25e+06
Tap2	D0QMC3	Myeloid cell nuclear differentiation antigen-like protein	Mndal	60.5	105	5	1	2	2	2.04e+07
Tap2	Q8CGC7	Bifunctional glutamate/proline--tRNA ligase	Eprs1	170	105	3	3	3	3	1.57e+07
Tap2	P67984	60S ribosomal protein L22	Rpl22	14.8	101	19	2	2	2	6.99e+07
Tap2	P63017	Heat shock cognate 71 kDa protein	Hspa8	70.8	101	7	4	4	4	3.08e+07
Tap2	Q08288	Cell growth-regulating nucleolar protein	Lyar	43.7	100	9	2	2	2	2.44e+07
Tap2	Q8K224	RNA cytidine acetyltransferase	Nat10	115.3	100	2	2	2	2	6.05e+06
Tap2	P49312	Heterogeneous nuclear ribonucleoprotein A1	Hnrnpa1	34.2	99	10	2	2	2	1.43e+07
Tap2	Q6ZWN5	40S ribosomal protein S9	Rps9	22.6	99	14	3	3	3	8.57e+07
Tap2	P97379	Ras GTPase-activating protein-binding protein 2	G3bp2	54.1	94	9	3	3	4	5.49e+07
Tap2	Q6PDM2	Serine/arginine-rich splicing factor 1	Srsf1	27.7	92	17	3	3	3	3.75e+07
Tap2	P48962	ADP/ATP translocase 1	Slc25a4	32.9	90	17	3	5	5	3.32e+07
Tap2	Q8BG05	Heterogeneous nuclear ribonucleoprotein A3	Hnrnpa3	39.6	89	8	2	2	2	1.45e+07
Tap2	Q99JF8	PC4 and SFRS1-interacting protein	Psip1	59.7	89	4	1	1	1	1.57e+06
Tap2	Q05D44	Eukaryotic translation initiation factor 5B	Eif5b	137.5	87	3	2	2	3	4.95e+06
Tap2	Q9Z2K1	Keratin, type I cytoskeletal 16	Krt16	51.6	85	6	1	3	3	2.11e+07
Tap2	B2RRE7	OTU domain-containing protein 4	Otud4	123	85	6	5	5	5	4.31e+07
Tap2	P62751	60S ribosomal protein L23a	Rpl23a	17.7	82	20	3	3	3	1.18e+08
Tap2	Q9D0I9	Arginine--tRNA ligase, cytoplasmic	Rars1	75.6	80	5	3	3	3	1.02e+07
Tap2	Q91W92	Cdc42 effector protein 1	Cdc42ep1	43.1	78	8	2	2	2	1.90e+07
Tap2	P35601	Replication factor C subunit 1	Rfc1	125.9	78	3	3	3	3	1.42e+07
Tap2	Q9WVR4	RNA-binding protein FXR2	Fxr2	73.7	76	2	1	1	1	6.75e+06
Tap2	P28740	Kinesin-like protein KIF2A	Kif2a	79.7	76	3	2	2	2	2.68e+07
Tap2	Q8CD10	Calcium uptake protein 2, mitochondrial	Micu2	49.4	75	7	2	2	2	7.37e+06
Tap2	Q9CQQ4	Gem-associated protein 2	Gemin2	30.4	73	6	1	1	1	2.02e+06
Tap2	P84099	60S ribosomal protein L19	Rpl19	23.5	71	9	1	1	1	4.50e+06
Tap2	Q6DID5	PWWP domain-containing DNA repair factor 3A	Pwwp3a	76	70	1	1	1	1	2.12e+06
Tap2	Q8BX17	Gem-associated protein 5	Gemin5	166.5	69	2	2	2	2	7.30e+06
Tap2	P11103	Poly [ADP-ribose] polymerase 1	Parp1	113	69	1	1	1	1	1.68e+06
Tap2	Q9CXW4	60S ribosomal protein L11	Rpl11	20.2	68	8	1	1	1	1.28e+07
Tap2	Q64475	Histone H2B type 1-B	H2bc3	13.9	67	16	2	2	3	2.49e+08
Tap2	Q6P542	ATP-binding cassette sub-family F member 1	Abcf1	94.9	65	3	2	2	2	1.34e+07
Tap2	Q8R323	Replication factor C subunit 3	Rfc3	40.5	65	4	1	1	1	6.80e+06
Tap2	Q91VR5	ATP-dependent RNA helicase DDX1	Ddx1	82.4	65	6	3	3	3	1.72e+07
Tap2	Q9CPR4	60S ribosomal protein L17	Rpl17	21.4	64	13	2	2	3	9.60e+07
Tap2	Q80XP8	Protein FAM76B	Fam76b	38.5	64	7	2	2	2	7.72e+06
Tap2	Q60596	DNA repair protein XRCC1	Xrcc1	68.9	63	4	2	2	2	1.53e+07
Tap2	Q78PY7	Staphylococcal nuclease domain-containing protein 1	Snd1	102	62	2	1	1	1	4.96e+06
Tap2	Q9WUM5	Succinate--CoA ligase [ADP/GDP-forming] subunit alpha, mitochondrial	Suclg1	36.1	62	3	1	1	3	5.67e+07
Tap2	Q8VED5	Keratin, type II cytoskeletal 79	Krt79	57.5	61	5	1	4	4	7.38e+07
Tap2	P09021	Homeobox protein Hox-A5	Hoxa5	29.2	61	5	1	1	1	7.30e+06
Tap2	Q99MN1	Lysine--tRNA ligase	Kars1	67.8	60	8	3	3	3	2.13e+07
Tap2	Q61510	E3 ubiquitin/ISG15 ligase TRIM25	Trim25	71.7	59	4	2	2	2	1.76e+07
Tap2	Q68FL6	Methionine--tRNA ligase, cytoplasmic	Mars1	101.4	58	3	1	1	1	8.52e+06
Tap2	P62900	60S ribosomal protein L31	Rpl31	14.5	57	11	1	1	1	2.46e+07
Tap2	Q6A0A9	Constitutive coactivator of PPAR-gamma-like protein 1	FAM120A	121.6	56	2	1	1	1	1.64e+06
Tap2	P97386	DNA ligase 3	Lig3	113	56	2	2	2	2	1.15e+07
Tap2	Q9CXY6	Interleukin enhancer-binding factor 2	Ilf2	43	56	4	1	1	1
Tap2	Q8K1N4	Spermatogenesis-associated serine-rich protein 2	Spats2	58.9	55	4	2	2	2	1.07e+07
Tap2	Q9D6Z1	Nucleolar protein 56	Nop56	64.4	55	3	1	1	1	5.18e+06
Tap2	P62702	40S ribosomal protein S4, X isoform	Rps4x	29.6	55	14	3	3	3	3.15e+07
Tap2	P62984	Ubiquitin-60S ribosomal protein L40	Uba52	14.7	54	13	1	1	1	1.07e+07
Tap2	Q8R0X7	Sphingosine-1-phosphate lyase 1	Sgpl1	63.6	53	5	2	2	3	2.56e+07
Tap2	P62245	40S ribosomal protein S15a	Rps15a	14.8	52	12	2	2	2	4.05e+07
Tap2	P14115	60S ribosomal protein L27a	Rpl27a	16.6	52	7	1	1	1	2.25e+07
Tap2	Q8VEM8	Phosphate carrier protein, mitochondrial	Slc25a3	39.6	51	3	1	1	1	1.09e+07
Tap2	P52479	Ubiquitin carboxyl-terminal hydrolase 10	Usp10	87	50	2	1	1	1	6.57e+06
Tap2	Q52KI8	Serine/arginine repetitive matrix protein 1	Srrm1	106.8	50	1	1	1	1	1.80e+06
Tap2	P16460	Argininosuccinate synthase	Ass1	46.6	49	2	1	1	1	5.42e+07
Tap2	P10126	Elongation factor 1-alpha 1	Eef1a1	50.1	46	2	1	1	1	1.51e+07
Tap2	Q91Z31	Polypyrimidine tract-binding protein 2	Ptbp2	57.5	46	2	1	1	1	4.17e+07
Tap2	E9PVX6	Proliferation marker protein Ki-67	Mki67	350.7	46	0	1	1	1	1.35e+06
Tap2	Q7TMK9	Heterogeneous nuclear ribonucleoprotein Q	Syncrip	69.6	45	2	1	1	1	5.12e+06
Tap2	P38647	Stress-70 protein, mitochondrial	Hspa9	73.4	44	1	1	1	1	4.50e+06
Tap2	Q922V4	Pleiotropic regulator 1	Plrg1	56.9	43	4	2	2	2	5.91e+06
Tap2	Q3TFK5	G patch domain-containing protein 4	Gpatch4	46.5	43	3	1	1	1	3.13e+06
Tap2	Q9DCV7	Keratin, type II cytoskeletal 7	Krt7	50.7	43	4	1	2	2	1.95e+06
Tap2	Q8BL97	Serine/arginine-rich splicing factor 7	Srsf7	30.8	43	5	1	1	1	8.38e+06
Tap2	Q8C5Q4	G-rich sequence factor 1	Grsf1	53	42	3	1	1	1	5.98e+06
Tap2	P15864	Histone H1.2	H1-2	21.3	42	13	2	2	2	7.22e+07
Tap2	Q5F2E7	FMR1-interacting protein NUFIP2	Nufip2	75.6	42	2	1	1	1	3.95e+06
Tap2	Q99L45	Eukaryotic translation initiation factor 2 subunit 2	Eif2s2	38.1	41	8	2	2	2	3.98e+06
Tap2	P43274	Histone H1.4	H1-4	22	41	5	1	1	1	2.40e+07
Tap2	Q9D0F6	Replication factor C subunit 5	Rfc5	38.1	40	4	1	1	1	7.56e+06
Tap2	Q6NZN0	RNA-binding protein 26	Rbm26	114.1	40	1	1	1	1	5.60e+06
Tap2	P97801	Survival motor neuron protein	Smn1	31.2	39	8	1	1	1	3.85e+06
Tap2	P62242	40S ribosomal protein S8	Rps8	24.2	39	7	1	1	1	4.49e+06
Tap2	Q7TSC1	Protein PRRC2A	Prrc2a	229.1	39	1	2	2	2	9.80e+06
Tap2	Q64523	Histone H2A type 2-C	H2ac20	14	38	15	1	1	1	8.02e+06
Tap2	Q8BU30	Isoleucine--tRNA ligase, cytoplasmic	Iars1	144.2	38	3	2	2	2	1.12e+07
Tap2	P32067	Lupus La protein homolog	Ssb	47.7	37	3	1	1	1	6.29e+06
Tap2	Q6ZWV3	60S ribosomal protein L10	Rpl10	24.6	37	6	1	1	1	1.27e+07
Tap2	Q07832	Serine/threonine-protein kinase PLK1	Plk1	68.3	36	7	3	3	3	2.83e+07
Tap2	P43276	Histone H1.5	H1-5	22.6	36	5	1	1	1	1.17e+07
Tap2	Q9CWX4	Pseudouridylate synthase RPUSD4, mitochondrial	Rpusd4	42.4	35	4	1	1	1	7.70e+06
Tap2	Q6ZWV7	60S ribosomal protein L35	Rpl35	14.5	35	8	1	1	1	5.45e+07
Tap2	Q9WU62	Inner centromere protein	Incenp	101.1	35	1	1	1	1	3.87e+06
Tap2	Q9EQ61	Pescadillo homolog	Pes1	67.8	34	2	1	1	1	6.06e+06
Tap2	Q569Z6	Thyroid hormone receptor-associated protein 3	Thrap3	108.1	34	2	2	2	2	1.97e+07
Tap2	Q0P678	Zinc finger CCCH domain-containing protein 18	Zc3h18	105.6	34	1	1	1	1	3.91e+06
Tap2	Q8BP67	60S ribosomal protein L24	Rpl24	17.8	34	5	1	1	1	1.01e+07
Tap2	O88477	Insulin-like growth factor 2 mRNA-binding protein 1	Igf2bp1	63.4	34	2	1	1	1	5.13e+06
Tap2	Q5SF07	Insulin-like growth factor 2 mRNA-binding protein 2	Igf2bp2	65.5	34	2	1	1	1	6.59e+06
Tap2	P17182	Alpha-enolase	Eno1	47.1	33	4	1	1	1	4.73e+06
Tap2	Q9CX86	Heterogeneous nuclear ribonucleoprotein A0	Hnrnpa0	30.5	33	5	1	1	1	2.34e+06
Tap2	Q8BHD7	Polypyrimidine tract-binding protein 3	Ptbp3	56.7	33	2	1	1	1	9.62e+06
Tap2	P14131	40S ribosomal protein S16	Rps16	16.4	33	7	1	1	1	4.54e+06
Tap2	P62862	40S ribosomal protein S30	Fau	6.6	33	17	1	1	1	5.25e+07
Tap2	Q8BX10	Serine/threonine-protein phosphatase PGAM5, mitochondrial	Pgam5	32	33	4	1	1	1	8.81e+06
Tap2	P62082	40S ribosomal protein S7	Rps7	22.1	32	4	1	1	1	2.42e+07
Tap2	E9Q5G3	Kinesin-like protein KIF23	Kif23	108.7	31	1	1	1	1	5.00e+06
Tap2	Q99K43	Protein regulator of cytokinesis 1	Prc1	70.2	30	3	2	2	2	1.48e+07
Tap2	Q64467	Glyceraldehyde-3-phosphate dehydrogenase, testis-specific	Gapdhs	47.6	29	3	1	1	1	5.86e+08
Tap2	O09106	Histone deacetylase 1	Hdac1	55	29	2	1	1	1	4.42e+06
Tap2	P07724	Albumin	Alb	68.6	29	2	1	1	1	6.83e+06
Tap2	P48678	Prelamin-A/C	Lmna	74.2	28	2	1	1	1
Tap2	Q61595	Kinectin	Ktn1	152.5	27	1	1	1	1	2.90e+06
Tap2	Q3THS6	S-adenosylmethionine synthase isoform type-2	Mat2a	43.7	27	2	1	1	1	8.54e+06
Tap2	Q99LF4	RNA-splicing ligase RtcB homolog	Rtcb	55.2	27	7	2	2	2	5.53e+06
Tap2	Q3TJZ6	Protein FAM98A	Fam98a	55	26	3	1	1	1	7.02e+06
Tap2	A6PWY4	WD repeat-containing protein 76	Wdr76	69	26	2	1	1	1	3.23e+06
Tap2	P83882	60S ribosomal protein L36a	Rpl36a	12.4	25	8	1	1	1	2.20e+07
Tap2	P62301	40S ribosomal protein S13	Rps13	17.2	25	7	1	1	1	1.55e+07
Tap2	Q99LH1	Nucleolar GTP-binding protein 2	Gnl2	83.3	25	2	1	1	1	2.36e+06
Tap2	Q9Z108	Double-stranded RNA-binding protein Staufen homolog 1	Stau1	53.9	25	3	1	1	1	4.17e+06
Tap2	Q99J87	ATP-dependent RNA helicase DHX58	Dhx58	76.7	24	2	1	1	1	4.87e+06
Tap2	P84089	Enhancer of rudimentary homolog	Erh	12.3	23	11	1	1	1	1.38e+07
Tap2	Q922B2	Aspartate--tRNA ligase, cytoplasmic	Dars1	57.1	23	3	1	1	1	7.19e+06
Tap2	Q05512	Serine/threonine-protein kinase MARK2	Mark2	86.3	23	1	1	1	1	6.29e+06
Tap2	Q4FZF3	Probable ATP-dependent RNA helicase DDX49	Ddx49	54.1	23	3	1	1	1	1.65e+06
Tap2	Q8BMJ2	Leucine--tRNA ligase, cytoplasmic	Lars1	134.1	22	1	1	1	1
Tap2	Q6A065	Centrosomal protein of 170 kDa	Cep170	174.9	0	1	1	1	1	4.69e+06
Tap2	Q9JJY4	Probable ATP-dependent RNA helicase DDX20	Ddx20	91.7	0	2	1	1	1
Tap2	Q9WUA3	ATP-dependent 6-phosphofructokinase, platelet type	Pfkp	85.4	0	1	1	1	1	4.13e+06
Tap2	Q7TMM9	Tubulin beta-2A chain	Tubb2a	49.9	0	3	1	1	1	5.33e+06
Tap2	P25444	40S ribosomal protein S2	Rps2	31.2	0	4	1	1	1	6.28e+06
Header line description:
Accession	Protein accession number of database used for search.
Protein names	Names of proteins this peptide is associated with.
Gene names	Indicates the name of the gene that code for the protein sequence.
MW [kDa]	Protein molecular weight.
Protein score	Score for protein matching degree (the higher score, the better matching).
Sequence coverage (%)	Percent of identified peptide sequence covering in protein sequence.
Unique Peptides	Number of unique peptides which spectrums hit.
Peptides	Number of peptides which spectrums hit.
PSMs	Number of peptide-spectrum matches.
Abundances	Displays the abundances of the samples before scaling and normalization.

## Sheet: Table S5
Table S5. Antibodies used in this study
Antibodies	SOURCE	IDENTIFIER
FC: CD16/32	BioLegend	Cat# 101320
FC: CD45 (FITC)	BioLegend	Cat# 103107
FC: CD3 (APC/Cyanine7)	BioLegend	Cat# 100222
FC: CD4 (PerCP/Cyanine5.5)	BioLegend	Cat# 100434
FC: CD8a (PE)	BioLegend	Cat# 100708
FC: IFNγ (APC)	BioLegend	Cat# 505810
FC: TNFα (PE/Cyanine7)	BioLegend	Cat# 506324
FC: Ep-CAM (Alexa Fluor® 700)	BioLegend	Cat# 118240
FC: H-2Kb/H-2Db (PerCP/Cyanine5.5)	BioLegend	Cat# 114619
FC: OVA (APC/FireTM 750)	BioLegend	Cat# 141614
InVivoMAb anti-mouse PD-1 (CD279) BioXcell RMP1-14; Cat# BE0146; RRID: AB_10949053	BioXcell	Cat# BE0146
InVivoMAb rat IgG2a isotype control, anti-trinitrophenol	BioXcell	Cat# BE0089
InvivoMAb anti-mouse CD8a BioXcell 2.43; Cat#BE0061; RRID: AB_1125541	BioXcell	Cat# BE0061
InVivoMAb rat IgG2b isotype control, anti-keyhole limpet hemocyanin	BioXcell	Cat# BE0090
IHC: CD8	Servicebio	Cat# GB15068
IP: DYKDDDDK Tag (D6W5B)	Cell Signaling Technology	Cat# 14793
WB: Mekk1	Santa Cruz	Cat# sc17820
WB: Gapdh	Cell Signaling Technology	Cat# #5174
WB: Tap1	Invitrogen	Cat# PA5-110458
WB: Tap2	Invitrogen	Cat# PA5-102438
WB: Ddx17	proteintech	Cat# 19910-1-AP
WB: Myc-Tag	Cell Signaling Technology	Cat# 9B11
