# Supplementary material for: MAP3K1 mutations confer tumor immune heterogeneity in hormone receptor–positive HER2-negative breast cancer
Source: J Clin Invest. 2024 Nov 12;135(2):e183656. doi: 10.1172/JCI183656 (PMC11735090; doi:10.1172/JCI183656)
Supplement: Supporting data values [file jci-135-183656-s171.xlsx]

## Sheet: Figure 1C
ICold	IHot
-1.39794	-1.69897
-1.39794	-1.39794
-1	-1.39794
-0.853872	-0.853872
-0.79588	-0.79588
-0.69897	-0.744727
-0.69897	-0.744727
-0.657577	-0.744727
-0.657577	-0.69897
-0.657577	-0.657577
-0.619789	-0.657577
-0.619789	-0.585027
-0.619789	-0.585027
-0.619789	-0.552842
-0.585027	-0.552842
-0.552842	-0.552842
-0.522879	-0.552842
-0.49485	-0.522879
-0.49485	-0.522879
-0.49485	-0.522879
-0.49485	-0.522879
-0.49485	-0.522879
-0.49485	-0.522879
-0.49485	-0.49485
-0.49485	-0.49485
-0.49485	-0.49485
-0.468521	-0.49485
-0.468521	-0.49485
-0.468521	-0.468521
-0.443697	-0.468521
-0.443697	-0.468521
-0.443697	-0.468521
-0.443697	-0.443697
-0.443697	-0.420216
-0.420216	-0.420216
-0.39794	-0.420216
-0.39794	-0.420216
-0.39794	-0.420216
-0.39794	-0.420216
-0.39794	-0.420216
-0.39794	-0.420216
-0.39794	-0.39794
-0.376751	-0.39794
-0.376751	-0.39794
-0.376751	-0.39794
-0.376751	-0.376751
-0.376751	-0.356547
-0.376751	-0.356547
-0.356547	-0.356547
-0.356547	-0.356547
-0.356547	-0.337242
-0.356547	-0.337242
-0.356547	-0.337242
-0.356547	-0.337242
-0.356547	-0.318759
-0.356547	-0.318759
-0.356547	-0.318759
-0.356547	-0.318759
-0.356547	-0.318759
-0.356547	-0.30103
-0.337242	-0.30103
-0.337242	-0.30103
-0.337242	-0.30103
-0.337242	-0.30103
-0.318759	-0.283997
-0.318759	-0.283997
-0.318759	-0.283997
-0.30103	-0.283997
-0.30103	-0.283997
-0.30103	-0.283997
-0.30103	-0.267606
-0.30103	-0.251812
-0.283997	-0.236572
-0.267606	-0.236572
-0.267606	-0.236572
-0.267606	-0.236572
-0.267606	-0.236572
-0.267606	-0.236572
-0.267606	-0.236572
-0.267606	-0.236572
-0.267606	-0.236572
-0.267606	-0.236572
-0.267606	-0.221849
-0.251812	-0.221849
-0.251812	-0.221849
-0.251812	-0.207608
-0.251812	-0.207608
-0.251812	-0.19382
-0.251812	-0.19382
-0.236572	-0.19382
-0.236572	-0.19382
-0.236572	-0.19382
-0.236572	-0.167491
-0.221849	-0.167491
-0.221849	-0.154902
-0.221849	-0.154902
-0.221849	-0.142668
-0.221849	-0.142668
-0.221849	-0.130768
-0.19382	-0.107905
-0.19382	-0.107905
-0.180456	-0.107905
-0.180456	-0.107905
-0.180456	-0.0861861
-0.180456	-0.0861861
-0.167491	-0.0861861
-0.167491	-0.0757207
-0.167491	-0.0655015
-0.167491	-0.0555173
-0.167491	-0.0268721
-0.130768	-0.0268721
-0.119186	-0.0268721
-0.119186	-0.0268721
-0.107905	-0.0177288
-0.107905	-0.0177288
-0.09691	-0.00877392
-0.09691	-0.00877392
-0.09691	0
-0.0757207	0
-0.0757207	0.0170333
-0.0655015	0.0334238
-0.0655015	0.0334238
-0.0555173	0.0569049
-0.0362122	0.0569049
-0.0177288	0.100371
-0.0177288	0.10721
0	0.113943
0	0.113943
0.00860017	0.127105
0.0170333	0.133539
0.0170333	0.139879
0.0253059	0.158362
0.0253059	0.158362
0.0253059	0.214844
0.0413927	0.278754
0.064458	0.278754
0.071882	0.278754
0.0791812	0.326336
0.0934217	0.334454
0.0934217	0.338456
0.100371	0.338456
0.100371	0.350248
0.127105	0.437751
0.133539	0.456366
0.139879	0.480007
0.139879	0.488551
0.146128	0.546543
0.152288	0.811575
0.158362	1.16197
0.164353
0.176091
0.176091
0.20412
0.20412
0.245513
0.296665
0.326336
0.428135
0.431364
0.468347
0.544068
0.586587
0.60206
0.974972

## Sheet: Figure 1D
	ICold	IHot
<15%	33	21
≥15%, <30%	64	62
≥30%	80	85

## Sheet: Figure 1E
ICold	IHot
2.24803	1.97067
3.78129	4.25338
8.77965	4.29492
0.596641	13.8584
0.983547	9.0749
1.10475	5.78628
2.85537	5.57784
3.99452	6.55227
7.66271	3.49357
4.09216	8.82057
0.858267	10.9303
7.83216	10.1854
3.03916	15.437
2.99364	11.822
1.77596	18.1782
3.12969	13.0319
3.72912	4.08607
2.26665	4.05311
3.32543	25.1332
2.0378	7.41468
6.59507	3.39994
5.59573	3.33226
14.11	6.96254
1.92629	3.19847
4.08706	8.00526
6.30732	10.1745
3.98468	10.4666
3.10382	9.03315
7.10558	3.37537
2.0518	2.32949
3.68903	17.6918
3.52895	6.41453
4.90041	5.235
2.54077	3.96625
1.98239	5.55527
0.916274	6.11566
5.86311	11.4684
2.14396	6.72974
3.26248	2.19044
3.21329	16.6067
4.94103	11.1066
6.54172	8.29333
3.1363	5.14872
5.42004	7.49736
3.82502	10.5972
7.4398	16.0109
5.02214	14.4264
6.00778	5.88355
2.35679	6.05001
2.95297	7.62121
1.53968	5.02363
7.45417	4.87644
7.11848	2.08927
6.42103	2.27403
3.44388	5.56268
7.25297	12.9435
3.17326	4.40382
3.97017	3.45811
10.1469	4.55637
1.03494	9.00163
7.21238	33.5893
1.50891	6.27273
4.24737	7.09884
2.79452	12.2299
6.06469	6.53651
6.03191	3.724
4.06676	6.58262
4.39791	7.634
3.19399	7.5267
3.58546	9.74516
3.28023	1.60648
5.47169	10.5385
4.49305	2.80604
9.17561	2.32643
3.80245	2.07873
4.57631	3.57244
2.95182	6.72235
2.32625	2.5534
4.69165	6.37403
4.41131	2.62303
4.05722	14.3146
2.58223	4.49465
3.65225	6.46695
6.6756	15.3539
0.527528	9.25232
3.90666	6.44531
1.97843	8.97894
7.2509	15.7185
3.95851	5.14076
4.48205	8.0197
2.54826	8.51075
2.13167	9.51594
4.14788	5.27304
10.074	5.62194
2.06965	4.68566
2.84657	7.0628
3.10267	8.11968
4.70495	9.16409
1.47799	6.99698
5.06853	10.7017
5.26532	9.84496
5.99586	5.42857
5.48851	3.40088
1.08454	3.10873
2.66278	1.79604
1.79374	8.72673
8.47349	6.55707
2.70764	20.9185
4.65068	1.99315
3.13653	1.43859
1.85331	8.46567
4.17053	9.11795
5.20943	12.4873
7.60368	5.1993
2.19165	6.80552
3.49213	5.42936
2.97984	5.65925
2.74227	6.18373
5.58554	12.6544
5.84866	4.56451
1.84126	11.3525
5.45235	6.71425
6.09551	17.1306
3.98744	5.39506
7.49259	4.07516
3.01406	15.3314
7.92694	6.05135
1.42894	14.5844
6.47147	6.96683
4.669	11.8065
6.46289	7.55951
3.06036	8.27544
2.38621	7.67884
1.70671	6.54394
5.58219	12.9515
5.5807	5.16946
0.687912	3.56341
3.57256	21.3571
5.36778	5.73627
2.71718	5.80541
6.42453	6.14562
1.9501	12.9775
1.87401	9.92196
9.83844	15.5958
3.69319	7.44852
3.70579	4.51612
4.348	5.89857
4.30719	8.15482
3.42198	24.3045
0.976063	9.92052
2.91804	8.8869
5.9927	4.93642
3.85687	15.1976
3.42315	9.36615
7.33548	3.70606
3.1271	13.9974
4.24757	3.46203
5.36717	6.31868
3.27105	19.131
5.64437	9.459
4.46604	8.15648
1.20449	9.56535
3.11012	11.0241
4.11756	9.66839
9.15005	3.98356
6.62883	6.37716
4.7639	2.16651
7.47599	7.20206
3.59355	2.28869
6.38753
12.304
4.13328
8.41692
2.99004
6.08363
4.1902
4.19722
6.97968
7.57853
4.71774
8.49901

## Sheet: Figure 1J
MAP3K1-WT	MAP3K1-Mut
0.055566	0.090859
0.161536	0.072597
0.176603	0.055955
0.045784	0.152052
0.197062	0.088534
0.243327	0.227022
0.141032	0.016571
0.184249	0.065056
0.099954	0.06682
0.034441	0.08509
0.02964	0.024477
0.122614	0.021599
0.175224	0.161378
0.066506	0.186604
0.20125	0.052356
0.062571	0.031845
0.037196	0.01378
0.069677	0.135248
0.140896	0.109269
0.113539	0.043795
0.160459	0.085275
0.055747	0.089095
0.1119	0.025061
0.065131	0.064621
0.092391	0.049731
0.080672	0.056315
0.062569	0.052266
0.10372	0.043044
0.080162	0.012499
0.135587	0.022484
0.051262	0.092542
0.089127	0.095542
0.021102	0.099644
0.120136	0.074071
0.12773	0.069576
0.045002	0.100762
0.102869	0.044245
0.1078	0.018993
0.074268	0.038435
0.110567	0.093273
0.057102	0.023403
0.152909	0.038784
0.032205	0.107052
0.06681	0.064054
0.053499	0.023515
0.071098	0.081405
0.145705	0.072641
0.083067	0.095976
0.068022	0.078061
0.06234	0.18478
0.175167	0.052085
0.077599	0.090532
0.090976	0.108771
0.10442	0.192675
0.030993	0.024436
0.107858
0.135282
0.135368
0.121928
0.091912
0.041341
0.091381
0.036504
0.045839
0.045576
0.043522
0.112708
0.079559
0.059896
0.038524
0.107079
0.034533
0.030893
0.041791
0.096876
0.086996
0.066978
0.101327
0.046843
0.118605
0.148915
0.123716
0.002089
0.111605
0.10775
0.176881
0.05796
0.107735
0.049923
0.041978
0.156836
0.074011
0.102669
0.158133
0.031942
0.029717
0.258209
0.045122
0.040848
0
0.110319
0.201231
0.05913
0.103149
0.063619
0.178775
0.107976
0.035435
0.094254
0.160548
0.13355
0.166887
0.087925
0.155164
0.129321
0.027192
0.077275
0.027142
0.2192
0.184144
0.128376
0.132739
0.085883
0.097371
0.096942
0.029824
0.026264
0.044962
0.100553
0.051249
0.135722
0.104831
0.080683
0.084916
0.080466
0.062684
0.073141
0.097623
0.118155
0.224914
0.113982
0.113158
0.107079
0.092017
0.229971
0.026879
0.048327
0.023219
0.102374
0.051623
0.165375
0.023422
0.182478
0.073233
0.123982
0.291784
0.057713
0.048981
0.313995
0.070113
0.01749
0.096942
0.094615
0.072094
0.033156
0.080205
0.060698
0.022709
0.062514
0.005939
0.18272
0.131088
0.053234
0.044483
0.018816
0.059253
0.086022
0.038418
0.131902
0.09014
0.036422
0.094845
0.041794
0.074465
0.09244
0.043547
0.089507
0.168936
0.056962
0.048061
0.100107
0.208635
0.04405
0.052736
0.165058
0.119147
0.112617
0.051093
0.04197
0.100973
0.144062
0.11714
0.109695
0.160463
0.09053
0.060148
0.054987
0.057665
0.096983
0.117378
0.063671
0.173429
0.196148
0.087911
0.040592
0.116596
0.060445
0.138126
0.080556
0.098154
0.142975
0.144798
0.086967
0.017809
0.106074
0.120789
0.109567
0.083548
0.114097
0.027197
0.05641
0.12029
0.045161
0.074884
0.080827
0.132073
0.054114
0.0208
0.075982
0.080287
0.10248
0.093711
0.061113
0.173137
0.108684
0.06011
0.028597
0.029409
0.102261
0.089964
0.032462
0.047249
0.101324
0.042375
0.040071
0.034565
0.184145
0.11057
0.071757
0.020935
0.029998
0.062319
0.161143
0.04764
0.117654
0.031129
0.098451
0.217081
0.068955
0.288689
0.035261
0.15736
0.267431
0.065201
0.26657
0.079368
0.068018
0.062768
0.032685
0.05527
0.108481
0.093359
0.05608
0.176354
0.079119
0.081556
0.191944
0.118998
0.079032
0.041374
0.066556
0.043191
0.205417
0.162106
0.174749
0.107486
0.00885
0.022541
0.076801
0.072793
0.031973
0.111294
0.027061
0.174742
0.135221
0.104943
0.049785
0.036207
0.029161
0.088325
0.091427
0.049614
0.099998
0.063616
0.076693
0.144289
0.124452
0.111983
0.051315
0.145471
0.083607
0.107918
0.209593
0.302042
0.034439
0.113012
0.066819
0.138974
0.044073
0.113375
0.033045
0.014558
0.112795
0.142505
0.16419
0.043828
0.071189
0.211698
0.046272
0.082024
0.183988
0.130048
0.072291
0.117056
0.095548
0.075661
0.120647
0.087423
0.154382
0.141134
0.039296
0.036555
0.150984
0.083659
0.041861
0.068835
0.038045
0.13434
0.05259
0.056901
0.145845
0.124752
0.082403
0.213224
0.096
0.050057
0.062586
0.026145
0.153743
0.245514
0.159859
0.110511
0.084854
0.292973
0.150385
0.116864
0.206102
0.117427
0.154383
0.127925
0.088024
0.095538
0.054096
0.070408
0.078428
0.094349
0.131322
0.094399
0.081176
0.120071
0.011759
0.105459
0.121002
0.036913
0.030631
0.148795
0.120226
0.058264
0.079812
0.060377
0.208058
0.038064
0.174118
0.137063
0.050944
0.075462
0.045593
0.060865
0.122331
0.193982
0.058906
0.084113
0.063329
0.251211
0.111022
0.124599
0.104932
0.058372
0.102348
0.111284
0.112225
0.113636
0.131278
0.04243
0.178546
0.048792

## Sheet: Figure 1K
MAP3K1-WT	MAP3K1-Mut
1.9386	4.98507
1.04577	2.21752
1.45564	1.64586
3.28164	0.868983
7.70668	0.554597
1.42846	0.918957
1.78963	2.60767
1.15121	0.77757
0.401169	1.99606
2.7602	3.97335
3.45539	2.41668
2.36579	3.11253
1.77351	0.766872
2.14596	2.15486
1.44618	0.974527
5.15674	0.461224
4.27226	6.59007
2.50595	0.895507
0.605778	1.96847
1.08021	2.10387
0.353708	1.01957
2.2056	1.76933
3.93376	0.477237
5.91339	1.39942
1.49812	2.31986
1.9069	3.51356
1.83121	0.655099
0.689973	3.21022
1.42931	1.86668
3.63852	0.895205
3.31142	1.80534
2.12153	0.635845
5.70824	1.17287
1.49935	2.2503
4.19806	5.85549
2.62903	3.38002
0.977907	2.32474
5.47786	1.64013
1.85638	1.08094
2.2484	0.420144
2.29553	5.48167
0.822682	7.40899
0.408737	4.3989
1.32799	8.30147
5.64479	8.12226
4.23458	9.71334
1.9891	5.48673
6.54083	3.85926
0.801333	5.92413
1.92312	12.275
3.04962	6.49367
2.29285	8.19701
0.502353	59.1332
0.992474	11.3224
6.44087	22.2176
1.50483
2.0607
3.156
2.25617
1.20232
0.726507
2.41448
4.98953
5.77724
0.566841
3.24765
0.895936
3.55403
6.28396
2.0408
8.73075
6.22981
0.91342
0.827622
1.1468
2.37864
2.67511
1.48056
3.15042
2.0656
3.27168
0.48988
7.26897
0.264167
3.88247
6.15841
0.50738
2.31076
0.223884
0.654275
2.97035
1.02142
4.15922
1.70037
4.51706
5.90891
1.24388
1.9959
5.24352
1.80903
5.3284
0.847525
5.29207
3.76481
2.48403
3.63777
7.9722
2.24407
0.224681
2.89751
0.22573
0.47833
0.527379
0.375762
1.18737
3.44955
3.72553
1.49377
1.1929
2.30702
3.5909
1.6892
1.90136
5.09196
8.72437
0.627064
0.587498
1.17918
1.33955
3.90225
1.52472
5.10335
2.51037
2.6357
0.294466
1.55514
0.730678
0.454582
3.12534
1.90446
5.35797
0.053202
1.64714
1.98264
0.315758
7.88012
12.4878
3.66665
3.12328
0.795114
4.39927
5.96498
2.43601
0.662496
5.72245
1.6168
0.661521
2.57465
2.30689
0.587831
2.14407
2.53576
1.01843
1.78304
1.07897
3.73212
4.46676
3.75702
1.06181
3.86365
2.36518
2.43905
2.68375
1.34175
3.05792
9.35063
2.11561
2.73036
2.49514
3.04747
4.24377
3.55516
4.9938
1.75351
2.22248
1.5915
0.42067
3.83571
3.72278
4.26685
1.74187
4.17787
6.14911
1.22567
0.949813
2.81717
2.90346
2.58683
0.70661
3.65015
7.58727
0.683906
0.255753
0.52869
1.69338
0.031419
4.80106
3.45115
1.12234
1.54852
1.29958
4.03353
2.56763
1.17888
1.36908
0.432361
4.14599
3.56829
1.33149
0.650527
5.32126
4.12124
1.67975
2.15031
3.51091
5.07253
2.03995
4.103
0.561313
0.933872
6.00361
0.531836
3.44906
4.42673
4.98335
7.69907
13.5644
8.11361
33.7633
11.9653
5.53623
14.6318
2.06154
0.585504
1.93277
0.191919
0.576588
0.615915
2.82235
0.674037
2.50818
18.3131
6.86968
0.724635
1.99273
1.7351
33.0179
0.235285
5.2664
2.82008
10.5423
14.6417
13.8087
7.5958
20.3124
10.0945
3.42805
13.9024
9.48258
18.4052
7.2967
2.91883
12.0482
6.09255
20.472
7.44557
0.781256
6.61568
10.6418
9.0453
10.6956
6.01987
0.543705
31.1005
2.34141
8.85112
8.04779
2.90254
18.9845
4.49764
31.2836
12.6868
9.43689
5.83098
3.94172
16.885
7.71598
16.6574
19.6656
4.74941
3.13805
5.23053
6.28542
5.78816
9.24359
10.525
4.00951
14.4275
8.0323
7.0308
8.74752
2.89624
5.43049
5.58263
0.877215
8.54744
6.19625
9.76304
2.83345
4.05732
14.9996
9.67114
9.36899
12.7975
4.79661
10.9957
4.84911
6.7068
20.2089
10.0156
22.3617
3.55765
12.6524
6.34896
0.702902
5.49804
3.20351
26.4662
6.3182
6.38672
7.73766
12.3134
15.1198
4.50508
2.75511
12.9435
11.986
2.90372
1.71817
11.5716
7.95061
0.999851
6.8636
5.7825
4.29306
5.22706
11.5139
6.39435
9.74297
5.21199
12.5292
3.66032
5.53142
1.85726
5.16412
6.66605
15.6882
40.4721
37.2643
8.45518
12.8655
10.6491
7.19114
3.47867
18.8212
14.9515
10.6307
1.59869
4.26725
5.06859
6.81671
18.5636
0.18013
3.32364
0.750401
5.68412
10.5402
12.3966
7.94114
5.96975
7.49314
1.57526
2.97182
8.10972
12.2815
6.17491
17.824
3.49288
4.64368
35.2051
29.6891
17.7884
6.00853
4.99842
32.877
9.74677
5.50998
7.12378
3.59601
7.30943
10.8703
21.1087
4.0675
12.2497
4.07022
11.9903
8.60884
7.1582
11.8201
2.49957
60.1832
28.6383
45.5875
12.7319
27.774
8.58415

## Sheet: Figure 2C
WT	Mut	Ctrl
0.07	0.59	0.43
0.22	0.53	0.32
0.07	0.5	0.34
0.05	0.56	0.66
0.02	0.36	0.6

## Sheet: Figure 2D
Ctrl	WT	Mut
9.74	19	10
9.67	17.9	6.44
9.57	17.6	3.23
5.4	14.6	3.15
1.63	13.4	2.73

## Sheet: Figure 2E
Ctrl	WT	Mut
4	17	8
5	17	6
6	14	5
7	13	5
8	10	5

## Sheet: Figure 2F
Ctrl	WT	Mut
15270	22369	19770
16671	21650	14826
20974	35401	23930
17485	39536	20908
18327	36295	11088

## Sheet: Figure 2G
Ctrl	WT	Mut
54460	93924	18006
18289	97875	67053
18323	112043	78812
41889	126617	66260
39476	137682	29540

[truncated: 61 more sheets: Figure 3B, Figure 3C, Figure 3D, Figure 3E, Figure 3F, Figure 3G, Figure 4B, Figure 4C, Figure 4E, Figure 4F, Figure 4G, Figure 5A, Figure 5B, Figure 5E, Figure 5F, Figure 6A, Figure 6B, Figure 6C, Figure 6D, Figure 6E …]
